# Supplementary material for: 2,7-Bis(4-acetyl­phen­oxy)naphthalene
Source: Acta Crystallogr Sect E Struct Rep Online. 2008 Mar 29;64(Pt 4):o747. doi: 10.1107/S1600536808007496 (PMC2960926; doi:10.1107/S1600536808007496)
Supplement: Supplementary file 1 [file e-64-0o747-sup1.cif]

##############################################################################
###                                                                        ###
###        Electronic paper (Acta Crystallographica Section E)             ###
###                                                                        ###
##############################################################################
#                                                                            #
# This CIF contains the data in a paper accepted for publication in Acta     #
# Crystallographica Section E. It conforms to the requirements of Notes      #
# for Authors for Section E, and has been peer reviewed under the auspices   #
# of the IUCr Commission on Journals.                                        #
#                                                                            #
# Full details of the Crystallographic Information File format               #
# are given in the paper "The Crystallographic Information File (CIF):       #
# a New Standard Archive File for Crystallography" by S. R. Hall, F. H.      #
# Allen and I. D. Brown [Acta Cryst. (1991), A47, 655-685].                  #
#                                                                            #
# The current version of the core CIF dictionary is obtainable from          #
# ftp://ftp.iucr.org/pub/cif_core.dic. The current version number is 2.4.    #
#                                                                            #
# Software is freely available for graphical display of the structure(s) in  #
# this CIF.  For information consult the CIF home page http://www.iucr.org/  #
# cif/home.html                                                              #
#                                                                            #
# This file may be used for bona fide research purposes within the           #
# scientific community so long as proper attribution is given to the journal # 
# article from which it was obtained.                                        #
#                                                                            #
##############################################################################
                                             
data_global
_audit_creation_method     SHELXL-97
_journal_date_recd_electronic     2008-03-10
_journal_date_accepted     2008-03-19
_journal_name_full     'Acta Crystallographica, Section E'
_journal_year     2008
_journal_volume     64
_journal_issue      4
_journal_page_first     o747
_journal_page_last     o747
_journal_paper_category     QO
_journal_coeditor_code     FL2193
_publ_contact_author_name     'Noriyuki Yonezawa'
_publ_contact_author_address
;
Department of Organic and Polymer Materials Chemistry
Tokyo University of Agriculture & Technology
Koganei
Tokyo 184-8588
Japan
;
_publ_contact_author_email     yonezawa@cc.tuat.ac.jp
_publ_contact_author_fax     '+81-42-388-7291'
_publ_contact_author_phone     '+81-42-388-7053'
_publ_section_title
;
2,7-Bis(4-acetylphenoxy)naphthalene
;
loop_
    _publ_author_name
    _publ_author_footnote
    _publ_author_address
    'Nakaema, Kosuke'
;
?
;
;
Department of Organic and Polymer Materials Chemistry
Tokyo University of Agriculture & Technology
Koganei
Tokyo 184-8588
Japan
;
    'Imaizumi, Masahiro' .
;
Section Manager
Group I, Section III
Functional Chemicals Research Laboratory
Nippon Kayaku Co. Ltd
Shimo 3-chome, Kita-ku
Tokyo 115-0042, Japan
;
    'Noguchi, Keiichi' .
;
Instrumentation Analysis Center
Tokyo University of Agriculture & Technology
Koganei
Tokyo 184-8588
Japan
;
    'Yonezawa, Noriyuki' .
;
Department of Organic and Polymer Materials Chemistry
Tokyo University of Agriculture & Technology
Koganei
Tokyo 184-8588
Japan
;
data_I
_chemical_name_systematic
;
2,7-Bis(4-acetylphenoxy)naphthalene
;
_chemical_name_common     ?
_chemical_formula_moiety     'C26 H20 O4'
_chemical_formula_sum     'C26 H20 O4'
_chemical_formula_iupac     'C26 H20 O4'
_chemical_formula_weight     396.42
_chemical_melting_point     ?
_chemical_melting_point_gt     430.2
_chemical_melting_point_lt     430.9
_symmetry_cell_setting     triclinic
_symmetry_space_group_name_H-M     'P -1'
_symmetry_space_group_name_Hall     '-P 1'
loop_
    _symmetry_equiv_pos_site_id
    _symmetry_equiv_pos_as_xyz
    1 '+X,+Y,+Z'
    2 '-X,-Y,-Z'
_cell_length_a     5.8691(2)
_cell_length_b     7.9105(2)
_cell_length_c     21.4040(5)
_cell_angle_alpha     90.322(2)
_cell_angle_beta     95.534(2)
_cell_angle_gamma     102.283(2)
_cell_volume     966.11(5)
_cell_formula_units_Z     2
_cell_measurement_reflns_used     12820
_cell_measurement_theta_min     4.2
_cell_measurement_theta_max     68.2
_cell_measurement_temperature     193
_exptl_crystal_description     'platelet'
_exptl_crystal_colour     'clear pale purple'
_exptl_crystal_size_max     0.60
_exptl_crystal_size_mid     0.20
_exptl_crystal_size_min     0.02
_exptl_crystal_density_diffrn     1.363
_exptl_crystal_density_meas     ?
_exptl_crystal_density_method     'not measured'
_exptl_crystal_F_000     416
_exptl_absorpt_coefficient_mu     0.738
_exptl_absorpt_correction_type     numerical
_exptl_absorpt_process_details     '(NUMABS; Higashi, 1999)'
_exptl_absorpt_correction_T_min     0.792
_exptl_absorpt_correction_T_max     0.985
_exptl_special_details
;
;
_diffrn_ambient_temperature     193
_diffrn_radiation_type     CuK\a
_diffrn_radiation_wavelength     1.54187
_diffrn_radiation_source     'rotating anode'
_diffrn_radiation_monochromator     graphite
_diffrn_measurement_device_type     'Rigaku R-AXIS RAPID'
_diffrn_measurement_method     \w
_diffrn_detector_area_resol_mean     10.00
_diffrn_reflns_number     17040
_diffrn_reflns_av_R_equivalents     0.0300
_diffrn_reflns_av_sigmaI/netI     0.0280
_diffrn_reflns_theta_min     4.15
_diffrn_reflns_theta_max     68.17
_diffrn_reflns_theta_full     68.17
_diffrn_measured_fraction_theta_max     0.982
_diffrn_measured_fraction_theta_full     0.982
_diffrn_reflns_limit_h_min     -6
_diffrn_reflns_limit_h_max     6
_diffrn_reflns_limit_k_min     -9
_diffrn_reflns_limit_k_max     9
_diffrn_reflns_limit_l_min     -25
_diffrn_reflns_limit_l_max     25
_refine_special_details
;
Refinement of <i>F</i>^2^ against ALL reflections. The weighted <i>R</i>-factor
<i>wR</i> and goodness of fit <i>S</i> are based on <i>F</i>^2^, conventional
<i>R</i>-factors <i>R</i> are based on <i>F</i>, with <i>F</i> set to zero for
negative <i>F</i>^2^. The threshold expression of <i>F</i>^2^ >
\s(<i>F</i>^2^) is used only for calculating <i>R</i>-factors(gt) <i>etc</i>.
and is not relevant to the choice of reflections for refinement.
<i>R</i>-factors based on <i>F</i>^2^ are statistically about twice as large
as those based on <i>F</i>, and <i>R</i>- factors based on ALL data will be
even larger.
;
_reflns_number_total     3467
_reflns_number_gt     2617
_reflns_threshold_expression     I>2\s(I)
_refine_ls_structure_factor_coef     Fsqd
_refine_ls_matrix_type     full
_refine_ls_R_factor_all     0.0559
_refine_ls_R_factor_gt     0.0430
_refine_ls_wR_factor_gt     0.1103
_refine_ls_wR_factor_ref     0.1246
_refine_ls_goodness_of_fit_ref     1.091
_refine_ls_restrained_S_all     1.091
_refine_ls_number_reflns     3467
_refine_ls_number_parameters     273
_refine_ls_number_restraints     0
_refine_ls_hydrogen_treatment     constr
_refine_ls_weighting_scheme     calc
_refine_ls_weighting_details
         'calc w=1/[\s^2^(Fo^2^)+(0.0673P)^2^+0.0881P] where P=(Fo^2^+2Fc^2^)/3'
_atom_sites_solution_hydrogens     difmap
_atom_sites_solution_primary     direct
_atom_sites_solution_secondary     difmap
_refine_ls_shift/su_max     0.001
_refine_ls_shift/su_mean     0.000
_refine_diff_density_max     0.191
_refine_diff_density_min     -0.241
_refine_ls_extinction_method     none
_refine_ls_extinction_coef     ?
loop_
    _atom_type_symbol
    _atom_type_description
    _atom_type_scat_dispersion_real
    _atom_type_scat_dispersion_imag
    _atom_type_scat_source
    'C' 'C' 0.0181 0.0091
                         'International Tables Vol C Tables 4.2.6.8 and 6.1.1.4'
    'H' 'H' 0.0000 0.0000
                         'International Tables Vol C Tables 4.2.6.8 and 6.1.1.4'
    'O' 'O' 0.0492 0.0322
                         'International Tables Vol C Tables 4.2.6.8 and 6.1.1.4'
_computing_data_collection     'PROCESS-AUTO (Rigaku, 1998)'
_computing_cell_refinement     'PROCESS-AUTO (Rigaku, 1998)'
_computing_data_reduction     'CrystalStructure (Rigaku/MSC, 2004)'
_computing_structure_solution     'SIR2004 (Burla, <i>et al</i>, 2005)'
_computing_structure_refinement     'SHELXL97 (Sheldrick, 2008)'
_computing_molecular_graphics     'ORTEPIII (Burnett & Johnson, 1996)'
_computing_publication_material     'SHELXL97 (Sheldrick, 2008)'
loop_
    _atom_site_type_symbol
    _atom_site_label
    _atom_site_fract_x
    _atom_site_fract_y
    _atom_site_fract_z
    _atom_site_U_iso_or_equiv
    _atom_site_adp_type
    _atom_site_calc_flag
    _atom_site_refinement_flags
    _atom_site_occupancy
    _atom_site_disorder_assembly
    _atom_site_disorder_group
    O O1 0.4929(2) 0.04326(15) 0.14405(5) 0.0460(3) Uani d . 1 . .
    O O2 0.7532(2) 0.44294(17) -0.10302(6) 0.0578(4) Uani d . 1 . .
    O O3 -0.3337(2) 0.45641(15) 0.28446(5) 0.0445(3) Uani d . 1 . .
    O O4 -0.6274(2) 0.81543(16) 0.51905(6) 0.0542(4) Uani d . 1 . .
    C C1 0.3180(3) 0.0478(2) 0.18309(7) 0.0364(4) Uani d . 1 . .
    C C2 0.2243(3) 0.1895(2) 0.19006(7) 0.0363(4) Uani d . 1 . .
    H H2 0.2721 0.2894 0.1661 0.044 Uiso calc R 1 . .
    C C3 0.0555(3) 0.18698(19) 0.23309(6) 0.0334(4) Uani d . 1 . .
    C C4 -0.0519(3) 0.3297(2) 0.24098(7) 0.0361(4) Uani d . 1 . .
    H H4 -0.0100 0.4308 0.2173 0.043 Uiso calc R 1 . .
    C C5 -0.2151(3) 0.3208(2) 0.28259(7) 0.0376(4) Uani d . 1 . .
    C C6 -0.2807(3) 0.1748(2) 0.31916(7) 0.0416(4) Uani d . 1 . .
    H H6 -0.3939 0.1724 0.3482 0.050 Uiso calc R 1 . .
    C C7 -0.1796(3) 0.0366(2) 0.31236(7) 0.0402(4) Uani d . 1 . .
    H H7 -0.2233 -0.0622 0.3371 0.048 Uiso calc R 1 . .
    C C8 -0.0113(3) 0.03715(19) 0.26930(6) 0.0344(4) Uani d . 1 . .
    C C9 0.0924(3) -0.1059(2) 0.26025(7) 0.0410(4) Uani d . 1 . .
    H H9 0.0496 -0.2065 0.2841 0.049 Uiso calc R 1 . .
    C C10 0.2526(3) -0.1022(2) 0.21793(7) 0.0407(4) Uani d . 1 . .
    H H10 0.3194 -0.1997 0.2120 0.049 Uiso calc R 1 . .
    C C11 0.4961(3) 0.13361(19) 0.08868(7) 0.0361(4) Uani d . 1 . .
    C C12 0.2975(3) 0.1256(2) 0.04757(7) 0.0402(4) Uani d . 1 . .
    H H12 0.1489 0.0664 0.0586 0.048 Uiso calc R 1 . .
    C C13 0.3166(3) 0.2042(2) -0.00971(7) 0.0395(4) Uani d . 1 . .
    H H13 0.1800 0.1984 -0.0380 0.047 Uiso calc R 1 . .
    C C14 0.5327(3) 0.29172(18) -0.02654(7) 0.0341(4) Uani d . 1 . .
    C C15 0.7292(3) 0.3012(2) 0.01629(7) 0.0393(4) Uani d . 1 . .
    H H15 0.8777 0.3623 0.0059 0.047 Uiso calc R 1 . .
    C C16 0.7120(3) 0.2230(2) 0.07376(7) 0.0392(4) Uani d . 1 . .
    H H16 0.8473 0.2307 0.1027 0.047 Uiso calc R 1 . .
    C C17 0.5597(3) 0.3703(2) -0.08936(7) 0.0403(4) Uani d . 1 . .
    C C18 0.3482(3) 0.3545(2) -0.13569(8) 0.0510(5) Uani d . 1 . .
    H H18A 0.3925 0.4167 -0.1736 0.061 Uiso calc R 1 . .
    H H18B 0.2301 0.4043 -0.1172 0.061 Uiso calc R 1 . .
    H H18C 0.2835 0.2321 -0.1466 0.061 Uiso calc R 1 . .
    C C19 -0.3525(3) 0.52941(19) 0.34179(7) 0.0359(4) Uani d . 1 . .
    C C20 -0.1817(3) 0.5418(2) 0.39204(7) 0.0404(4) Uani d . 1 . .
    H H20 -0.0502 0.4910 0.3891 0.049 Uiso calc R 1 . .
    C C21 -0.2046(3) 0.6289(2) 0.44668(7) 0.0409(4) Uani d . 1 . .
    H H21 -0.0859 0.6398 0.4808 0.049 Uiso calc R 1 . .
    C C22 -0.3988(3) 0.70055(19) 0.45228(7) 0.0359(4) Uani d . 1 . .
    C C23 -0.5678(3) 0.6862(2) 0.40098(7) 0.0408(4) Uani d . 1 . .
    H H23 -0.7010 0.7351 0.4039 0.049 Uiso calc R 1 . .
    C C24 -0.5448(3) 0.6021(2) 0.34601(7) 0.0398(4) Uani d . 1 . .
    H H24 -0.6606 0.5942 0.3113 0.048 Uiso calc R 1 . .
    C C25 -0.4346(3) 0.7891(2) 0.51118(7) 0.0407(4) Uani d . 1 . .
    C C26 -0.2330(3) 0.8422(3) 0.56052(8) 0.0545(5) Uani d . 1 . .
    H H26A -0.2649 0.9313 0.5884 0.065 Uiso calc R 1 . .
    H H26B -0.0902 0.8885 0.5405 0.065 Uiso calc R 1 . .
    H H26C -0.2117 0.7415 0.5851 0.065 Uiso calc R 1 . .
loop_
    _atom_site_aniso_label
    _atom_site_aniso_U_11
    _atom_site_aniso_U_22
    _atom_site_aniso_U_33
    _atom_site_aniso_U_12
    _atom_site_aniso_U_13
    _atom_site_aniso_U_23
    O1 0.0475(7) 0.0581(7) 0.0407(6) 0.0246(6) 0.0160(5) 0.0149(5)
    O2 0.0560(8) 0.0639(8) 0.0516(7) 0.0043(6) 0.0144(6) 0.0169(6)
    O3 0.0530(7) 0.0528(7) 0.0338(6) 0.0234(6) 0.0082(5) 0.0020(5)
    O4 0.0503(8) 0.0594(8) 0.0558(7) 0.0128(6) 0.0184(6) -0.0041(6)
    C1 0.0351(9) 0.0458(9) 0.0299(8) 0.0113(7) 0.0054(6) 0.0031(6)
    C2 0.0380(9) 0.0388(9) 0.0315(8) 0.0067(7) 0.0041(6) 0.0051(6)
    C3 0.0338(8) 0.0389(8) 0.0266(7) 0.0062(7) 0.0010(6) 0.0007(6)
    C4 0.0395(9) 0.0370(8) 0.0311(8) 0.0064(7) 0.0038(6) 0.0030(6)
    C5 0.0385(9) 0.0427(9) 0.0332(8) 0.0127(7) 0.0025(6) -0.0026(6)
    C6 0.0407(10) 0.0492(10) 0.0352(8) 0.0070(8) 0.0117(7) 0.0014(7)
    C7 0.0418(10) 0.0405(9) 0.0364(8) 0.0029(7) 0.0073(7) 0.0050(7)
    C8 0.0338(9) 0.0388(8) 0.0294(7) 0.0054(7) 0.0024(6) 0.0014(6)
    C9 0.0466(10) 0.0372(9) 0.0383(8) 0.0063(7) 0.0058(7) 0.0059(7)
    C10 0.0464(10) 0.0401(9) 0.0386(9) 0.0151(7) 0.0063(7) 0.0032(7)
    C11 0.0411(9) 0.0378(8) 0.0328(8) 0.0136(7) 0.0087(7) 0.0033(6)
    C12 0.0335(9) 0.0448(9) 0.0413(9) 0.0034(7) 0.0099(7) 0.0014(7)
    C13 0.0352(9) 0.0461(9) 0.0363(8) 0.0075(7) 0.0021(7) -0.0014(7)
    C14 0.0375(9) 0.0310(8) 0.0349(8) 0.0085(6) 0.0064(6) -0.0014(6)
    C15 0.0339(9) 0.0390(9) 0.0438(9) 0.0031(7) 0.0085(7) 0.0023(7)
    C16 0.0341(9) 0.0466(9) 0.0375(8) 0.0106(7) 0.0025(7) 0.0004(7)
    C17 0.0483(10) 0.0364(8) 0.0390(9) 0.0126(7) 0.0103(7) 0.0020(7)
    C18 0.0608(12) 0.0583(11) 0.0380(9) 0.0221(9) 0.0049(8) 0.0060(8)
    C19 0.0377(9) 0.0370(8) 0.0346(8) 0.0083(7) 0.0103(7) 0.0032(6)
    C20 0.0353(9) 0.0462(9) 0.0426(9) 0.0143(7) 0.0053(7) 0.0019(7)
    C21 0.0388(9) 0.0459(9) 0.0390(9) 0.0123(7) 0.0019(7) 0.0027(7)
    C22 0.0358(9) 0.0335(8) 0.0383(8) 0.0053(6) 0.0079(7) 0.0031(6)
    C23 0.0332(9) 0.0433(9) 0.0478(9) 0.0103(7) 0.0081(7) 0.0022(7)
    C24 0.0345(9) 0.0446(9) 0.0411(9) 0.0110(7) 0.0020(7) 0.0016(7)
    C25 0.0445(10) 0.0369(8) 0.0418(9) 0.0073(7) 0.0129(7) 0.0054(7)
    C26 0.0574(12) 0.0635(12) 0.0432(10) 0.0149(9) 0.0048(8) -0.0075(8)
_geom_special_details
;
All e.s.d.'s (except the e.s.d. in the dihedral angle between two l.s. planes)
are estimated using the full covariance matrix. The cell e.s.d.'s are taken
into account individually in the estimation of e.s.d.'s in distances, angles
and torsion angles; correlations between e.s.d.'s in cell parameters are only
used when they are defined by crystal symmetry. An approximate (isotropic)
treatment of cell e.s.d.'s is used for estimating e.s.d.'s involving l.s.
planes.
;
loop_
    _geom_bond_atom_site_label_1
    _geom_bond_atom_site_label_2
    _geom_bond_site_symmetry_2
    _geom_bond_distance
    _geom_bond_publ_flag
    O1 C11 . 1.3871(17) ?
    O1 C1 . 1.3905(17) ?
    O2 C17 . 1.2225(18) ?
    O3 C19 . 1.3772(17) ?
    O3 C5 . 1.4001(18) ?
    O4 C25 . 1.2201(19) ?
    C1 C2 . 1.363(2) ?
    C1 C10 . 1.408(2) ?
    C2 C3 . 1.413(2) ?
    C2 H2 . 0.9500 ?
    C3 C4 . 1.422(2) ?
    C3 C8 . 1.425(2) ?
    C4 C5 . 1.361(2) ?
    C4 H4 . 0.9500 ?
    C5 C6 . 1.405(2) ?
    C6 C7 . 1.363(2) ?
    C6 H6 . 0.9500 ?
    C7 C8 . 1.414(2) ?
    C7 H7 . 0.9500 ?
    C8 C9 . 1.415(2) ?
    C9 C10 . 1.363(2) ?
    C9 H9 . 0.9500 ?
    C10 H10 . 0.9500 ?
    C11 C16 . 1.381(2) ?
    C11 C12 . 1.381(2) ?
    C12 C13 . 1.381(2) ?
    C12 H12 . 0.9500 ?
    C13 C14 . 1.391(2) ?
    C13 H13 . 0.9500 ?
    C14 C15 . 1.391(2) ?
    C14 C17 . 1.492(2) ?
    C15 C16 . 1.383(2) ?
    C15 H15 . 0.9500 ?
    C16 H16 . 0.9500 ?
    C17 C18 . 1.495(2) ?
    C18 H18A . 0.9800 ?
    C18 H18B . 0.9800 ?
    C18 H18C . 0.9800 ?
    C19 C24 . 1.381(2) ?
    C19 C20 . 1.386(2) ?
    C20 C21 . 1.386(2) ?
    C20 H20 . 0.9500 ?
    C21 C22 . 1.391(2) ?
    C21 H21 . 0.9500 ?
    C22 C23 . 1.394(2) ?
    C22 C25 . 1.493(2) ?
    C23 C24 . 1.381(2) ?
    C23 H23 . 0.9500 ?
    C24 H24 . 0.9500 ?
    C25 C26 . 1.495(2) ?
    C26 H26A . 0.9800 ?
    C26 H26B . 0.9800 ?
    C26 H26C . 0.9800 ?
loop_
    _geom_angle_atom_site_label_1
    _geom_angle_atom_site_label_2
    _geom_angle_atom_site_label_3
    _geom_angle_site_symmetry_1
    _geom_angle_site_symmetry_3
    _geom_angle
    _geom_angle_publ_flag
    C11 O1 C1 . . 119.52(12) ?
    C19 O3 C5 . . 118.88(11) ?
    C2 C1 O1 . . 123.00(14) ?
    C2 C1 C10 . . 121.89(14) ?
    O1 C1 C10 . . 115.03(14) ?
    C1 C2 C3 . . 119.57(14) ?
    C1 C2 H2 . . 120.2 ?
    C3 C2 H2 . . 120.2 ?
    C2 C3 C4 . . 121.79(14) ?
    C2 C3 C8 . . 119.44(14) ?
    C4 C3 C8 . . 118.76(13) ?
    C5 C4 C3 . . 119.74(14) ?
    C5 C4 H4 . . 120.1 ?
    C3 C4 H4 . . 120.1 ?
    C4 C5 O3 . . 117.97(14) ?
    C4 C5 C6 . . 122.15(15) ?
    O3 C5 C6 . . 119.65(14) ?
    C7 C6 C5 . . 119.04(14) ?
    C7 C6 H6 . . 120.5 ?
    C5 C6 H6 . . 120.5 ?
    C6 C7 C8 . . 121.46(14) ?
    C6 C7 H7 . . 119.3 ?
    C8 C7 H7 . . 119.3 ?
    C7 C8 C9 . . 122.66(14) ?
    C7 C8 C3 . . 118.84(14) ?
    C9 C8 C3 . . 118.50(14) ?
    C10 C9 C8 . . 121.31(14) ?
    C10 C9 H9 . . 119.3 ?
    C8 C9 H9 . . 119.3 ?
    C9 C10 C1 . . 119.28(15) ?
    C9 C10 H10 . . 120.4 ?
    C1 C10 H10 . . 120.4 ?
    C16 C11 C12 . . 120.70(14) ?
    C16 C11 O1 . . 116.81(14) ?
    C12 C11 O1 . . 122.32(14) ?
    C11 C12 C13 . . 119.49(14) ?
    C11 C12 H12 . . 120.3 ?
    C13 C12 H12 . . 120.3 ?
    C12 C13 C14 . . 121.00(15) ?
    C12 C13 H13 . . 119.5 ?
    C14 C13 H13 . . 119.5 ?
    C15 C14 C13 . . 118.34(14) ?
    C15 C14 C17 . . 119.62(14) ?
    C13 C14 C17 . . 122.02(14) ?
    C16 C15 C14 . . 121.10(14) ?
    C16 C15 H15 . . 119.5 ?
    C14 C15 H15 . . 119.5 ?
    C11 C16 C15 . . 119.34(15) ?
    C11 C16 H16 . . 120.3 ?
    C15 C16 H16 . . 120.3 ?
    O2 C17 C14 . . 120.20(15) ?
    O2 C17 C18 . . 120.69(14) ?
    C14 C17 C18 . . 119.09(14) ?
    C17 C18 H18A . . 109.5 ?
    C17 C18 H18B . . 109.5 ?
    H18A C18 H18B . . 109.5 ?
    C17 C18 H18C . . 109.5 ?
    H18A C18 H18C . . 109.5 ?
    H18B C18 H18C . . 109.5 ?
    O3 C19 C24 . . 116.52(14) ?
    O3 C19 C20 . . 122.80(14) ?
    C24 C19 C20 . . 120.53(14) ?
    C19 C20 C21 . . 119.39(15) ?
    C19 C20 H20 . . 120.3 ?
    C21 C20 H20 . . 120.3 ?
    C20 C21 C22 . . 121.00(15) ?
    C20 C21 H21 . . 119.5 ?
    C22 C21 H21 . . 119.5 ?
    C21 C22 C23 . . 118.36(14) ?
    C21 C22 C25 . . 122.64(15) ?
    C23 C22 C25 . . 118.98(14) ?
    C24 C23 C22 . . 121.06(15) ?
    C24 C23 H23 . . 119.5 ?
    C22 C23 H23 . . 119.5 ?
    C23 C24 C19 . . 119.63(15) ?
    C23 C24 H24 . . 120.2 ?
    C19 C24 H24 . . 120.2 ?
    O4 C25 C22 . . 120.09(15) ?
    O4 C25 C26 . . 120.68(15) ?
    C22 C25 C26 . . 119.22(14) ?
    C25 C26 H26A . . 109.5 ?
    C25 C26 H26B . . 109.5 ?
    H26A C26 H26B . . 109.5 ?
    C25 C26 H26C . . 109.5 ?
    H26A C26 H26C . . 109.5 ?
    H26B C26 H26C . . 109.5 ?
loop_
    _geom_torsion_atom_site_label_1
    _geom_torsion_atom_site_label_2
    _geom_torsion_atom_site_label_3
    _geom_torsion_atom_site_label_4
    _geom_torsion_site_symmetry_1
    _geom_torsion_site_symmetry_2
    _geom_torsion_site_symmetry_3
    _geom_torsion_site_symmetry_4
    _geom_torsion
    _geom_torsion_publ_flag
    C11 O1 C1 C2 . . . . -34.0(2) ?
    C11 O1 C1 C10 . . . . 149.36(14) ?
    O1 C1 C2 C3 . . . . -176.78(13) ?
    C10 C1 C2 C3 . . . . -0.4(2) ?
    C1 C2 C3 C4 . . . . -178.38(14) ?
    C1 C2 C3 C8 . . . . 1.0(2) ?
    C2 C3 C4 C5 . . . . 179.42(14) ?
    C8 C3 C4 C5 . . . . 0.0(2) ?
    C3 C4 C5 O3 . . . . -173.71(12) ?
    C3 C4 C5 C6 . . . . 0.7(2) ?
    C19 O3 C5 C4 . . . . -132.00(15) ?
    C19 O3 C5 C6 . . . . 53.40(19) ?
    C4 C5 C6 C7 . . . . -0.7(2) ?
    O3 C5 C6 C7 . . . . 173.69(14) ?
    C5 C6 C7 C8 . . . . -0.2(2) ?
    C6 C7 C8 C9 . . . . -178.51(14) ?
    C6 C7 C8 C3 . . . . 0.9(2) ?
    C2 C3 C8 C7 . . . . 179.76(13) ?
    C4 C3 C8 C7 . . . . -0.8(2) ?
    C2 C3 C8 C9 . . . . -0.8(2) ?
    C4 C3 C8 C9 . . . . 178.62(13) ?
    C7 C8 C9 C10 . . . . 179.34(14) ?
    C3 C8 C9 C10 . . . . -0.1(2) ?
    C8 C9 C10 C1 . . . . 0.7(2) ?
    C2 C1 C10 C9 . . . . -0.5(2) ?
    O1 C1 C10 C9 . . . . 176.16(13) ?
    C1 O1 C11 C16 . . . . 137.94(14) ?
    C1 O1 C11 C12 . . . . -46.8(2) ?
    C16 C11 C12 C13 . . . . 1.7(2) ?
    O1 C11 C12 C13 . . . . -173.43(14) ?
    C11 C12 C13 C14 . . . . -0.2(2) ?
    C12 C13 C14 C15 . . . . -1.2(2) ?
    C12 C13 C14 C17 . . . . 176.96(14) ?
    C13 C14 C15 C16 . . . . 1.2(2) ?
    C17 C14 C15 C16 . . . . -177.04(14) ?
    C12 C11 C16 C15 . . . . -1.7(2) ?
    O1 C11 C16 C15 . . . . 173.65(13) ?
    C14 C15 C16 C11 . . . . 0.3(2) ?
    C15 C14 C17 O2 . . . . -0.2(2) ?
    C13 C14 C17 O2 . . . . -178.38(14) ?
    C15 C14 C17 C18 . . . . 178.13(14) ?
    C13 C14 C17 C18 . . . . 0.0(2) ?
    C5 O3 C19 C24 . . . . -152.32(14) ?
    C5 O3 C19 C20 . . . . 32.1(2) ?
    O3 C19 C20 C21 . . . . 175.05(14) ?
    C24 C19 C20 C21 . . . . -0.4(2) ?
    C19 C20 C21 C22 . . . . 1.4(2) ?
    C20 C21 C22 C23 . . . . -1.5(2) ?
    C20 C21 C22 C25 . . . . 177.50(14) ?
    C21 C22 C23 C24 . . . . 0.4(2) ?
    C25 C22 C23 C24 . . . . -178.56(14) ?
    C22 C23 C24 C19 . . . . 0.6(2) ?
    O3 C19 C24 C23 . . . . -176.32(13) ?
    C20 C19 C24 C23 . . . . -0.6(2) ?
    C21 C22 C25 O4 . . . . -163.64(15) ?
    C23 C22 C25 O4 . . . . 15.3(2) ?
    C21 C22 C25 C26 . . . . 15.4(2) ?
    C23 C22 C25 C26 . . . . -165.70(15) ?
loop_
    _geom_hbond_atom_site_label_D
    _geom_hbond_atom_site_label_H
    _geom_hbond_atom_site_label_A
    _geom_hbond_site_symmetry_A
    _geom_hbond_distance_DH
    _geom_hbond_distance_HA
    _geom_hbond_distance_DA
    _geom_hbond_angle_DHA
    _geom_hbond_publ_flag
    C2 H2 O2 2_665 0.95 2.54 3.448(2) 160 y
