# Supplementary material for: 2,7-Bis(4-acetyl­phen­oxy)naphthalene
Source: Acta Crystallogr Sect E Struct Rep Online. 2008 Mar 29;64(Pt 4):o747. doi: 10.1107/S1600536808007496 (PMC2960926; doi:10.1107/S1600536808007496)
Supplement: Supplementary file 2 [file e-64-0o747-Isup2.hkl]

#
# h,k,l, Fc-squared, Fo-squared, sigma(Fo-squared) and status flag
#
data_I
_shelx_title ' Yonezawa_071203_1_'
_shelx_refln_list_code          4
_shelx_F_calc_maximum      118.82
_exptl_crystal_F_000       416.00
_reflns_d_resolution_high  0.8305
 
loop_
 _symmetry_equiv_pos_as_xyz
 'x, y, z'
 '-x, -y, -z'
 
_cell_length_a     5.8691
_cell_length_b     7.9105
_cell_length_c    21.4040
_cell_angle_alpha  90.322
_cell_angle_beta   95.534
_cell_angle_gamma 102.283
 
_shelx_F_squared_multiplier     1.000
 
loop_
 _refln_index_h
 _refln_index_k
 _refln_index_l
 _refln_F_squared_calc
 _refln_F_squared_meas
 _refln_F_squared_sigma
 _refln_observed_status
   1   0   0     4377.58     3596.21     36.99 o
   2   0   0     1232.12     1191.50     12.58 o
   3   0   0       97.12      105.68      1.77 o
   4   0   0      400.58      398.44     11.43 o
   5   0   0        5.62        5.90      2.98 o
  -6   1   0       76.71      101.15     20.71 o
  -5   1   0      301.35      319.56     14.13 o
  -4   1   0      114.95      115.79      3.26 o
  -3   1   0       75.19       70.52      1.18 o
  -2   1   0      359.41      354.94      4.06 o
  -1   1   0       53.42       47.79      1.60 o
   0   1   0       30.51       25.22      0.82 o
   1   1   0      601.83      589.05     11.04 o
   2   1   0        9.51        9.46      0.82 o
   3   1   0        3.44        2.96      0.95 o
   4   1   0       78.85       73.41      2.91 o
   5   1   0        0.13        0.14      0.82 o
   6   1   0        9.63        7.87      3.37 o
  -6   2   0       25.67       54.40     10.37 o
  -5   2   0      205.41      221.04      5.21 o
  -4   2   0        9.62       10.51      1.97 o
  -3   2   0       25.69       24.77      0.72 o
  -2   2   0       33.55       37.20      1.22 o
  -1   2   0     1123.54     1053.91     12.13 o
   0   2   0      534.87      566.11     17.31 o
   1   2   0        5.20        5.82      0.82 o
   2   2   0       68.33       64.49      1.53 o
   3   2   0       14.40       19.23      1.58 o
   4   2   0        0.01       -0.65      1.45 o
   5   2   0      123.04      120.41     68.03 o
   6   2   0      180.41      206.52      7.22 o
  -6   3   0        1.07        0.44      1.43 o
  -5   3   0        0.99        2.92      2.62 o
  -4   3   0       43.00       38.38      3.47 o
  -3   3   0      671.40      747.56      8.75 o
  -2   3   0      718.79      786.94     22.64 o
  -1   3   0        6.34       11.13      2.07 o
   0   3   0      117.72      119.24      2.12 o
   1   3   0        0.02        0.40      0.58 o
   2   3   0      617.57      653.92      7.15 o
   3   3   0       24.06       16.96      7.13 o
   4   3   0        1.19        0.50      0.86 o
   5   3   0      100.06      116.28      5.75 o
   6   3   0        1.74        0.32      0.94 o
  -6   4   0        2.56        1.77      1.13 o
  -5   4   0      102.42      114.56      5.76 o
  -4   4   0       45.82       44.11      3.98 o
  -3   4   0       36.28       42.35      1.32 o
  -2   4   0      745.57      837.87     10.42 o
  -1   4   0       32.57       37.24      1.45 o
   0   4   0       54.81       48.48      1.76 o
   1   4   0       18.39       24.34      0.84 o
   2   4   0      269.17      275.10      3.21 o
   3   4   0       53.44       59.44      5.46 o
   4   4   0       62.28       65.09      4.73 o
   5   4   0       75.34       77.78      3.72 o
  -6   5   0        1.28        0.18      0.57 o
  -5   5   0        8.20       10.94      3.63 o
  -4   5   0       14.46       20.60      3.17 o
  -3   5   0      182.71      202.20      4.71 o
  -2   5   0       16.77       17.63      1.71 o
  -1   5   0       53.41       55.99      1.91 o
   0   5   0       12.92       11.21      1.01 o
   1   5   0       20.15       23.71      1.51 o
   2   5   0        6.20        7.93      0.95 o
   3   5   0       37.53       39.27      5.18 o
   4   5   0        3.68        2.63      1.91 o
   5   5   0        5.38        3.16      1.63 o
  -6   6   0        1.88        0.52      1.40 o
  -5   6   0       98.30      101.59      7.50 o
  -4   6   0       17.22       11.41      2.69 o
  -3   6   0        0.63        0.34      0.59 o
  -2   6   0        0.00       -0.41      0.71 o
  -1   6   0       67.74       66.30      3.12 o
   0   6   0      163.66      170.71      5.85 o
   1   6   0       44.43       44.41      3.27 o
   2   6   0        1.06        1.19      0.67 o
   3   6   0       26.10       24.27      2.79 o
   4   6   0        2.36        1.32      1.23 o
  -5   7   0        0.01        0.00      1.12 o
  -4   7   0        6.86        8.38      3.73 o
  -3   7   0        1.36        2.27      1.11 o
  -2   7   0        3.73        3.10      1.05 o
  -1   7   0       10.88        8.34      1.82 o
   0   7   0        5.09        3.68      1.57 o
   1   7   0        3.32        1.36      1.15 o
   2   7   0        0.38        0.28      0.56 o
   3   7   0       27.29       27.80      3.10 o
  -4   8   0       17.19       12.77      3.96 o
  -3   8   0       37.51       36.54      3.22 o
  -2   8   0       23.91       23.72      2.41 o
  -1   8   0        0.07        0.38      1.29 o
   0   8   0      113.55      112.66      6.20 o
   1   8   0        0.27       -0.05      0.57 o
   2   8   0        0.02        0.11      0.38 o
  -3   9   0        0.01        0.40      1.40 o
  -2   9   0       26.34       32.23      2.74 o
  -1   9   0       37.43       36.57      7.02 o
   0   9   0        2.24        0.78      1.26 o
   0  -9   1        2.80        1.52      1.25 o
   1  -9   1        0.05        1.15      1.62 o
   2  -9   1       19.86        9.38      6.19 o
   3  -9   1       12.71       13.05      3.49 o
  -2  -8   1        0.77        0.28      0.55 o
  -1  -8   1        8.31        5.87      2.64 o
   0  -8   1       85.54       86.49     25.83 o
   1  -8   1       14.54       10.18      2.15 o
   2  -8   1        5.78        4.15      1.69 o
   3  -8   1        0.36        0.99      0.79 o
   4  -8   1       10.11        5.15      5.99 o
  -3  -7   1       11.76        7.09      1.73 o
  -2  -7   1        2.68        2.03      0.73 o
  -1  -7   1       15.27       14.05      1.87 o
   0  -7   1      369.55      378.66     13.18 o
   1  -7   1       22.29       19.20      2.29 o
   2  -7   1        0.76        0.03      0.68 o
   3  -7   1        2.15        3.29      0.91 o
   4  -7   1      116.00      104.47      8.48 o
   5  -7   1        6.72        6.83      3.26 o
  -4  -6   1        0.57        0.13      1.14 o
  -3  -6   1        0.47        0.33      1.15 o
  -2  -6   1       20.42       21.58      1.66 o
  -1  -6   1       57.33       54.62      2.35 o
   0  -6   1       39.79       37.11      2.54 o
   1  -6   1      558.52      580.25     12.59 o
   2  -6   1        1.35        1.26      1.20 o
   3  -6   1       32.68       31.82      4.67 o
   4  -6   1       58.02       58.52      4.46 o
   5  -6   1        8.74        7.41      1.85 o
   6  -6   1       15.56        6.00      2.45 o
  -5  -5   1       12.03        7.44      2.05 o
  -4  -5   1       29.58       29.76      4.22 o
  -3  -5   1       43.27       46.11      3.89 o
  -2  -5   1        6.84        5.89      0.88 o
  -1  -5   1       25.80       25.29      1.40 o
   0  -5   1        0.47        0.02      0.31 o
   1  -5   1      109.19      134.51      2.08 o
   2  -5   1      118.72      127.61      3.61 o
   3  -5   1       29.82       27.30      5.27 o
   4  -5   1       54.11       60.29      3.70 o
   5  -5   1        2.38        1.41      1.17 o
   6  -5   1        2.43        0.72      0.86 o
  -5  -4   1        0.44        0.49      1.70 o
  -4  -4   1       97.09      112.14      5.99 o
  -3  -4   1       23.12       20.93      3.27 o
  -2  -4   1      105.84      109.47      1.90 o
  -1  -4   1        0.28       -0.24      0.37 o
   0  -4   1        1.33        0.78      0.68 o
   1  -4   1      471.40      490.05     11.40 o
   2  -4   1       45.49       42.50      1.60 o
   3  -4   1      174.32      163.23      3.87 o
   4  -4   1       16.64       17.73      2.45 o
   5  -4   1       15.26       17.67      2.48 o
   6  -4   1        9.02        4.01      3.01 o
  -6  -3   1       11.14       13.96      2.48 o
  -5  -3   1       67.89       83.15      5.08 o
  -4  -3   1       22.20       26.29      3.68 o
  -3  -3   1       11.03        8.98      1.63 o
  -2  -3   1        2.47        3.45      0.60 o
  -1  -3   1      468.91      533.89     18.37 o
   0  -3   1        1.09        0.85      0.56 o
   1  -3   1      206.52      198.98      3.21 o
   2  -3   1     1450.63     1446.58     15.88 o
   3  -3   1      149.51      170.09      2.61 o
   4  -3   1        9.28        6.72      1.29 o
   5  -3   1       47.43       53.00      6.19 o
   6  -3   1      132.94      143.97      7.69 o
  -6  -2   1       30.29       28.30      3.40 o
  -5  -2   1       96.81      101.14      5.32 o
  -4  -2   1       12.40       14.91      1.63 o
  -3  -2   1       78.42       72.93      1.34 o
  -2  -2   1      267.30      267.14      3.35 o
  -1  -2   1     6174.51     5514.69     82.45 o
   0  -2   1     2084.90     1936.30     19.29 o
   1  -2   1      248.97      228.73      2.18 o
   2  -2   1      304.19      297.02      3.36 o
   3  -2   1       21.25       19.54      0.76 o
   4  -2   1        1.83        2.09      0.62 o
   5  -2   1        2.53        2.72      1.58 o
   6  -2   1       11.06       11.91      1.45 o
  -6  -1   1       59.07       63.18      5.82 o
  -5  -1   1        0.67        1.06      1.43 o
  -4  -1   1      130.39      146.75      5.70 o
  -3  -1   1        3.24        2.83      0.44 o
  -2  -1   1       11.21        9.92      0.63 o
  -1  -1   1     2865.52     2588.01     31.53 o
   0  -1   1     2285.87     1996.91     16.94 o
   1  -1   1     1260.36     1121.77     10.76 o
   2  -1   1       80.48       76.50      1.02 o
   3  -1   1        6.58        7.94      0.40 o
   4  -1   1       68.13       77.90      9.57 o
   5  -1   1       86.32      104.17     19.96 o
   6  -1   1       18.10       23.47      2.84 o
  -6   0   1       11.47       12.25      1.52 o
  -5   0   1       59.92       55.53      3.23 o
  -4   0   1      251.34      243.57      6.84 o
  -3   0   1       47.20       49.02      1.26 o
  -2   0   1        5.60        7.24      0.54 o
  -1   0   1      804.48      721.79      7.16 o
   1   0   1        0.31        0.59      0.39 o
   2   0   1      164.61      166.85      2.09 o
   3   0   1        0.75        1.04      0.36 o
   4   0   1      521.58      541.79     31.15 o
   5   0   1     1090.49     1096.21     20.38 o
   6   0   1       95.90       96.74      5.02 o
  -6   1   1       80.53       84.90      6.33 o
  -5   1   1      259.54      251.91     11.98 o
  -4   1   1      210.18      197.33      4.28 o
  -3   1   1       27.30       30.75      0.85 o
  -2   1   1       10.90        7.99      0.49 o
  -1   1   1       36.96       37.12      1.53 o
   0   1   1       72.28       77.82      1.39 o
   1   1   1     4058.79     3647.03     36.84 o
   2   1   1      990.04      946.86      8.75 o
   3   1   1      153.11      149.93      2.60 o
   4   1   1      854.59      907.65     16.41 o
   5   1   1       93.18      100.60      4.36 o
   6   1   1        0.08        0.25      0.77 o
  -6   2   1      172.21      241.00     60.55 o
  -5   2   1       75.35       71.85      3.49 o
  -4   2   1       26.89       29.50      1.40 o
  -3   2   1       69.66       61.60      1.19 o
  -2   2   1        4.88        6.05      0.59 o
  -1   2   1     2259.55     2203.23     49.70 o
   0   2   1     2571.03     2378.45     23.19 o
   1   2   1      111.06      118.71      1.95 o
   2   2   1      260.95      261.41      3.07 o
   3   2   1      101.50      106.66      2.51 o
   4   2   1      155.58      144.52      3.06 o
   5   2   1        3.33       15.08     10.67 o
   6   2   1       10.01       17.41      6.29 o
  -6   3   1      504.51      524.73     22.12 o
  -5   3   1        9.83       10.35      2.20 o
  -4   3   1        0.01       -0.33      1.05 o
  -3   3   1       61.93       63.85      1.21 o
  -2   3   1     2414.46     2501.50     26.52 o
  -1   3   1      277.66      289.54      3.66 o
   0   3   1      543.76      552.53      5.27 o
   1   3   1       36.65       37.51      0.89 o
   2   3   1      579.31      595.86      6.20 o
   3   3   1       80.45       85.03      3.67 o
   4   3   1        7.60        9.96      1.48 o
   5   3   1       10.32       22.41      5.84 o
   6   3   1       29.52       32.36      2.39 o
  -6   4   1       30.83       24.01      2.12 o
  -5   4   1       16.28       15.42      3.42 o
  -4   4   1       15.55       16.21      2.01 o
  -3   4   1        5.20        6.39      1.04 o
  -2   4   1        0.12       -0.05      0.47 o
  -1   4   1      132.41      131.29      2.22 o
   0   4   1       36.66       33.31      1.48 o
   1   4   1      171.59      167.36      2.63 o
   2   4   1      261.82      281.91      3.17 o
   3   4   1       48.54       51.00      3.73 o
   4   4   1       14.85       19.22      1.79 o
   5   4   1        4.38        1.68      1.53 o
  -6   5   1        0.15        0.42      1.19 o
  -5   5   1       44.74       39.02      4.43 o
  -4   5   1       44.33       37.73      3.34 o
  -3   5   1       24.21       23.77      1.41 o
  -2   5   1        7.09        8.68      1.19 o
  -1   5   1       26.10       25.45      1.01 o
   0   5   1       75.91       77.12      1.69 o
   1   5   1      213.82      210.15      3.94 o
   2   5   1      100.68      104.56      2.70 o
   3   5   1        2.72        2.80      2.32 o
   4   5   1        0.10        1.10      1.15 o
   5   5   1        0.13       -0.29      1.01 o
  -6   6   1       13.04        1.98      1.69 o
  -5   6   1       53.47       47.65      5.31 o
  -4   6   1       14.39       13.77      4.12 o
  -3   6   1        1.09        0.47      0.69 o
  -2   6   1        7.04        5.82      1.06 o
  -1   6   1       24.10       24.50      1.94 o
   0   6   1      348.85      367.71      8.66 o
   1   6   1       15.49       15.29      1.39 o
   2   6   1       35.59       33.62      1.51 o
   3   6   1        1.35        1.24      1.18 o
   4   6   1        0.01        0.75      1.09 o
  -5   7   1        0.05       -0.01      1.17 o
  -4   7   1        4.95        2.37      1.74 o
  -3   7   1       30.76       24.72      1.91 o
  -2   7   1        1.23        0.32      1.00 o
  -1   7   1       15.06       12.89      4.98 o
   0   7   1      285.08      284.73     14.85 o
   1   7   1       54.44       47.26      4.63 o
   2   7   1        4.10        2.49      0.73 o
   3   7   1       11.39        5.52      3.16 o
  -5   8   1        4.04        2.60      2.10 o
  -4   8   1       45.55       47.03      5.85 o
  -3   8   1        4.38        5.05      1.14 o
  -2   8   1       37.49       40.89      2.94 o
  -1   8   1        9.60       10.05      2.32 o
   0   8   1       10.36       11.49      2.68 o
   1   8   1       61.61       64.62      6.37 o
   2   8   1       15.24        8.89      1.05 o
  -3   9   1        6.62        4.42      1.65 o
  -2   9   1       44.29       48.31      3.20 o
  -1   9   1        0.97       -0.40      1.74 o
   0   9   1        0.67        0.39      0.78 o
   0  -9   2        2.26        0.30      1.12 o
   1  -9   2        0.03        0.23      0.71 o
   2  -9   2        0.11        0.35      0.84 o
   3  -9   2        0.00        1.12      1.23 o
  -2  -8   2        0.93       -0.04      0.59 o
  -1  -8   2        0.15       -0.73      0.90 o
   0  -8   2        9.87       19.36      7.26 o
   1  -8   2        0.02       -0.31      0.83 o
   2  -8   2       14.61       13.84      2.94 o
   3  -8   2       18.06       20.44      1.63 o
   4  -8   2       22.66       13.19      5.84 o
  -3  -7   2        0.31        0.53      0.89 o
  -2  -7   2        0.63        1.52      0.88 o
  -1  -7   2        2.06        1.95      1.42 o
   0  -7   2       20.67       19.41      2.97 o
   1  -7   2       44.61       44.40      3.29 o
   2  -7   2       54.27       55.52      2.56 o
   3  -7   2        4.11        2.00      0.84 o
   4  -7   2        5.94       18.37      9.76 o
   5  -7   2        0.50       -0.20      0.74 o
  -4  -6   2       35.84       41.75      4.00 o
  -3  -6   2        0.14        1.35      1.88 o
  -2  -6   2       19.67       20.85      1.83 o
  -1  -6   2        3.81        2.85      1.09 o
   0  -6   2        4.20        4.41      1.42 o
   1  -6   2      159.76      159.49     11.98 o
   2  -6   2        2.53        2.65      1.42 o
   3  -6   2       16.10       13.49      1.33 o
   4  -6   2        3.01        1.30      1.15 o
   5  -6   2       15.05        7.47      3.26 o
   6  -6   2        9.23        5.94      2.58 o
  -5  -5   2        4.10        2.43      1.62 o
  -4  -5   2       24.07       26.67      3.34 o
  -3  -5   2        3.15        3.67      1.98 o
  -2  -5   2        0.74        0.82      0.71 o
  -1  -5   2        4.51        3.31      0.72 o
   0  -5   2       84.91      100.05      2.74 o
   1  -5   2       78.41       81.86      3.73 o
   2  -5   2      252.76      270.93      6.28 o
   3  -5   2      160.68      165.25      3.58 o
   4  -5   2       62.06       66.66      3.39 o
   5  -5   2       51.98       54.46      4.93 o
   6  -5   2        3.00        1.24      1.03 o
  -5  -4   2       63.23       69.00      5.39 o
  -4  -4   2        0.02        0.86      2.25 o
  -3  -4   2        6.76        8.55      1.52 o
  -2  -4   2      149.19      164.72      2.52 o
  -1  -4   2      138.54      145.06      1.90 o
   0  -4   2      106.13      103.31      2.16 o
   1  -4   2      249.39      245.86      3.74 o
   2  -4   2      523.68      586.71      7.59 o
   3  -4   2       11.55       13.16      1.41 o
   4  -4   2        2.20        1.64      1.54 o
   5  -4   2        0.61        0.15      1.13 o
   6  -4   2        0.37        1.04      1.14 o
  -6  -3   2        0.40        1.42      1.33 o
  -5  -3   2       60.13       62.79      4.62 o
  -4  -3   2       58.40       64.24      4.93 o
  -3  -3   2       24.00       24.82      1.39 o
  -2  -3   2      199.72      199.83      2.45 o
  -1  -3   2     1797.84     1805.01     19.02 o
   0  -3   2       41.49       35.07      0.92 o
   1  -3   2      580.13      573.57      5.79 o
   2  -3   2      147.23      154.42      2.05 o
   3  -3   2      299.88      324.28      3.94 o
   4  -3   2       74.87       82.23      2.95 o
   5  -3   2       15.74       16.43      4.78 o
   6  -3   2        1.04        1.78      1.22 o
  -6  -2   2       37.87       48.17      3.39 o
  -5  -2   2      106.01      110.94      5.61 o
  -4  -2   2       46.95       49.48      2.42 o
  -3  -2   2       65.00       71.55      1.85 o
  -2  -2   2        1.28        1.62      0.51 o
  -1  -2   2     2333.30     2307.96     73.30 o
   0  -2   2     2947.70     2748.51     27.64 o
   1  -2   2        0.13        0.06      0.23 o
   2  -2   2       54.57       51.41      0.80 o
   3  -2   2      159.45      169.75      2.85 o
   4  -2   2       47.80       45.39      2.29 o
   5  -2   2        1.32        1.68      1.28 o
   6  -2   2       94.02       96.26      4.67 o
  -6  -1   2        8.96        7.73      1.72 o
  -5  -1   2       10.26        8.09      2.18 o
  -4  -1   2       11.24       13.73      3.08 o
  -3  -1   2      156.31      146.27      2.03 o
  -2  -1   2       19.92       21.60      1.01 o
  -1  -1   2     4011.26     3612.12     37.25 o
   0  -1   2       28.83       29.24      1.04 o
   1  -1   2        0.36        2.03      0.52 o
   2  -1   2      735.12      699.51      5.62 o
   3  -1   2       14.99       16.54      0.87 o
   4  -1   2       65.70       59.69      1.97 o
   5  -1   2       40.66       37.42      3.40 o
   6  -1   2       60.16       61.50      3.62 o
  -6   0   2        5.11        4.82      1.25 o
  -5   0   2        3.56        3.71      1.53 o
  -4   0   2       44.81       50.93      1.87 o
  -3   0   2      568.67      599.54      6.43 o
  -2   0   2       32.65       33.24      0.92 o
  -1   0   2      231.47      205.61      2.62 o
   0   0   2        1.34        2.58      0.33 o
   1   0   2    14117.24    11396.86    186.54 o
   2   0   2       76.20       79.95      1.28 o
   3   0   2        1.14        1.47      0.39 o
   4   0   2        0.21        0.05      0.60 o
   5   0   2        1.23        0.47      0.74 o
   6   0   2       42.73       45.82      3.75 o
  -6   1   2        2.99        2.72      2.10 o
  -5   1   2        1.83        1.40      1.09 o
  -4   1   2       89.37       89.58      2.57 o
  -3   1   2      508.94      533.14      5.16 o
  -2   1   2      231.56      235.58      2.23 o
  -1   1   2       19.46       27.23      1.53 o
   0   1   2     1157.61     1025.80      8.85 o
   1   1   2     1070.03      955.09      8.43 o
   2   1   2      197.46      185.80      1.82 o
   3   1   2      157.16      148.11      2.41 o
   4   1   2      116.11      123.16      4.37 o
   5   1   2        7.11        7.95      1.20 o
   6   1   2       16.25       16.19      5.34 o
  -6   2   2      362.20      382.13     13.87 o
  -5   2   2      155.47      157.50      5.59 o
  -4   2   2        5.11        8.61      1.07 o
  -3   2   2      873.72      937.69      9.50 o
  -2   2   2      118.36      114.73      1.51 o
  -1   2   2    10665.56     9195.53    121.51 o
   0   2   2     5042.16     4652.48     50.03 o
   1   2   2       36.02       34.18      0.93 o
   2   2   2        0.14        0.23      0.27 o
   3   2   2        0.44        0.27      0.54 o
   4   2   2       19.97       18.55      1.53 o
   5   2   2       47.48       52.90      6.18 o
   6   2   2       10.43        8.29      1.94 o
  -5   3   2       54.69       52.80      3.36 o
  -4   3   2       21.35       17.26     10.42 o
  -3   3   2       12.79       10.00      0.45 o
  -2   3   2        8.94       13.28      1.06 o
  -1   3   2      309.32      319.24      8.52 o
   0   3   2       64.39       62.73      1.12 o
   1   3   2        0.59        0.11      0.29 o
   2   3   2      725.97      744.93      7.23 o
   3   3   2       44.24       43.49      2.09 o
   4   3   2        0.82        0.61      0.76 o
   5   3   2        3.41        4.17      1.83 o
  -5   4   2        0.17        0.26      1.00 o
  -4   4   2       19.94       24.96      1.33 o
  -3   4   2       44.25       44.05      2.14 o
  -2   4   2      255.88      278.03      3.51 o
  -1   4   2      360.14      391.80      4.83 o
   0   4   2      111.49       98.52      1.57 o
   1   4   2       38.45       35.39      1.03 o
   2   4   2       74.34       77.57      1.26 o
   3   4   2      162.52      158.32      3.59 o
   4   4   2        0.05       -0.06      0.76 o
   5   4   2        2.13        1.42      0.61 o
  -6   5   2        0.48       -0.01      0.62 o
  -5   5   2        0.17        0.30      1.47 o
  -4   5   2       57.77       67.59      6.06 o
  -3   5   2       84.07       82.55      2.59 o
  -2   5   2       43.57       45.94      2.05 o
  -1   5   2        4.30        5.76      0.57 o
   0   5   2       18.05       15.85      0.76 o
   1   5   2      163.57      168.88      3.36 o
   2   5   2       30.71       30.40      1.84 o
   3   5   2       31.41       31.15      3.21 o
   4   5   2        3.70        3.71      1.43 o
  -6   6   2        7.28        1.29      1.21 o
  -5   6   2       42.30       39.38      4.64 o
  -4   6   2      322.31      303.15      8.49 o
  -3   6   2        1.08        0.95      1.04 o
  -2   6   2       22.81       24.20      2.55 o
  -1   6   2      149.22      138.53      6.80 o
   0   6   2        7.27        9.27      1.37 o
   1   6   2       43.85       38.98      1.89 o
   2   6   2        6.57        7.46      1.17 o
   3   6   2        0.28        0.47      0.94 o
   4   6   2        3.73        0.75      1.11 o
  -5   7   2       40.21       35.51      4.63 o
  -4   7   2       56.74       54.70      3.19 o
  -3   7   2        3.75        3.75      1.05 o
  -2   7   2       13.09       12.22      2.04 o
  -1   7   2        6.32        6.96      2.24 o
   0   7   2        8.88        3.35      3.32 o
   1   7   2        7.32        6.75      1.41 o
   2   7   2        0.72       -0.18      0.53 o
   3   7   2        0.15       -0.23      0.75 o
  -5   8   2        5.31        2.51      1.99 o
  -4   8   2        0.94        0.32      0.90 o
  -3   8   2        2.10        0.87      0.88 o
  -2   8   2       27.60       27.14      4.05 o
  -1   8   2        5.86        6.30      1.88 o
   0   8   2        7.44        6.87      1.98 o
   1   8   2      178.12      167.27     17.21 o
   2   8   2        9.21        7.58      2.61 o
  -3   9   2        1.06        0.33      1.02 o
  -2   9   2       21.99       29.46      2.70 o
  -1   9   2        0.00       -0.21      0.99 o
   0   9   2        1.54        0.48      0.87 o
   0  -9   3        0.87        0.46      0.57 o
   1  -9   3        0.02        0.03      0.39 o
   2  -9   3        0.00       -0.18      0.47 o
   3  -9   3        0.06        1.20      1.38 o
  -2  -8   3        5.86        2.35      1.35 o
  -1  -8   3        2.60        1.79      0.92 o
   0  -8   3        0.00       -0.45      0.68 o
   1  -8   3       39.84       32.43      4.42 o
   2  -8   3       29.99       23.44      1.86 o
   3  -8   3        3.27        2.83      0.81 o
   4  -8   3        3.07        1.72      1.34 o
  -3  -7   3      141.63      124.66      7.57 o
  -2  -7   3        5.11        3.25      1.09 o
  -1  -7   3        7.45        6.77      1.56 o
   0  -7   3       93.15       97.15      3.23 o
   1  -7   3      599.39      608.22     11.64 o
   2  -7   3        9.60        7.81      1.30 o
   3  -7   3       31.33       29.51      1.63 o
   4  -7   3       10.42        9.90      2.46 o
   5  -7   3       27.93       28.81      3.07 o
  -4  -6   3        7.77        5.01      2.40 o
  -3  -6   3        1.39        2.87      2.78 o
  -2  -6   3        4.25        3.53      0.95 o
  -1  -6   3       12.06       14.36      2.92 o
   0  -6   3        8.34       10.62      1.27 o
   1  -6   3      258.89      265.81      5.49 o
   2  -6   3      206.75      216.65      5.26 o
   3  -6   3       18.50       17.65      2.24 o
   4  -6   3        1.58        4.45      1.74 o
   5  -6   3       22.24       22.73      2.02 o
   6  -6   3        0.01       -0.08      1.19 o
  -5  -5   3        6.17        4.28      2.29 o
  -4  -5   3       14.68       12.85      2.69 o
  -3  -5   3       15.52       13.79      1.59 o
  -2  -5   3       12.41       14.40      1.59 o
  -1  -5   3        4.03        1.69      0.69 o
   0  -5   3      350.69      363.32      3.70 o
   1  -5   3      135.64      129.94      2.07 o
   2  -5   3      155.14      157.36      3.89 o
   3  -5   3       47.41       50.09      2.23 o
   4  -5   3        3.06        2.91      1.61 o
   5  -5   3        0.20        0.78      0.93 o
   6  -5   3        0.51        1.04      1.10 o
  -5  -4   3       56.23       61.59      4.15 o
  -4  -4   3        0.70        2.75      3.66 o
  -3  -4   3        4.07        5.90      1.29 o
  -2  -4   3      355.56      363.45      4.44 o
  -1  -4   3      537.59      541.74      4.91 o
   0  -4   3       32.82       24.02      0.92 o
   1  -4   3        0.39        0.93      0.48 o
   2  -4   3      366.42      391.69      5.43 o
   3  -4   3        0.36        0.35      0.59 o
   4  -4   3        3.53        2.95      1.69 o
   5  -4   3       39.12       42.21      3.76 o
   6  -4   3        0.36        0.89      1.23 o
  -6  -3   3       16.24       19.21      2.50 o
  -5  -3   3        5.83        7.89      2.52 o
  -4  -3   3       15.66       17.99      4.15 o
  -3  -3   3        0.81       -0.06      0.38 o
  -2  -3   3      575.37      624.16      6.01 o
  -1  -3   3       20.60       20.64      0.63 o
   0  -3   3       80.22       78.81      1.22 o
   1  -3   3       25.54       28.84      1.61 o
   2  -3   3       61.60       60.51      1.50 o
   3  -3   3     1854.27     2056.95     34.05 o
   4  -3   3       33.29       38.63      2.43 o
   5  -3   3        6.41        7.56      2.87 o
   6  -3   3      131.07      123.37     73.75 o
  -6  -2   3        0.08        1.01      1.29 o
  -5  -2   3      105.04      120.37      5.84 o
  -4  -2   3        0.25       -0.54      1.20 o
  -3  -2   3      121.22      133.77      2.75 o
  -2  -2   3        8.52       12.57      0.96 o
  -1  -2   3      304.81      277.29      2.63 o
   0  -2   3    10800.71     9579.33    119.98 o
   1  -2   3      299.79      292.30      3.28 o
   2  -2   3      295.35      294.99      3.82 o
   3  -2   3       11.70       10.52      0.96 o
   4  -2   3      322.51      307.93      6.75 o
   5  -2   3      139.60      138.01      4.91 o
   6  -2   3       18.70       18.25      1.54 o
  -6  -1   3        0.24        0.61      1.12 o
  -5  -1   3        1.93        3.32      1.80 o
  -4  -1   3      185.65      197.54      6.71 o
  -3  -1   3       11.24        7.85      0.58 o
  -2  -1   3      236.30      235.49      2.76 o
  -1  -1   3     3303.33     2929.16     29.67 o
   0  -1   3     4344.58     3844.43     42.44 o
   1  -1   3      112.94      116.29      1.99 o
   2  -1   3      937.89      929.41      8.26 o
   3  -1   3       43.62       49.52      1.83 o
   4  -1   3      253.60      245.28      7.83 o
   5  -1   3      112.90      109.44     12.16 o
   6  -1   3        0.35        0.00      0.53 o
  -6   0   3        0.11        0.10      1.41 o
  -5   0   3        5.78        5.41      2.25 o
  -4   0   3       36.25       60.40     16.30 o
  -3   0   3       11.12       11.07      0.58 o
  -2   0   3      784.75      757.00      6.99 o
  -1   0   3      108.57      106.25      2.07 o
   0   0   3       39.36       31.22      1.07 o
   1   0   3      134.57      124.14      2.75 o
   2   0   3        0.18        0.48      0.38 o
   3   0   3       17.09       17.57      0.94 o
   4   0   3       66.08       58.97      2.73 o
   5   0   3      169.11      175.07      5.79 o
   6   0   3       53.38       53.76      3.94 o
  -6   1   3        0.02        0.42      1.35 o
  -5   1   3        5.35        6.62      1.61 o
  -4   1   3        0.00        0.33      0.61 o
  -3   1   3       21.40       25.87      1.08 o
  -2   1   3      295.08      288.69      2.65 o
  -1   1   3       47.69       43.96      1.65 o
   0   1   3        6.20        5.03      0.90 o
   1   1   3     6396.42     5672.86     61.93 o
   2   1   3       63.83       59.08      0.72 o
   3   1   3       15.45       15.28      0.92 o
   4   1   3       24.23       21.12      1.93 o
   5   1   3      715.08      728.93     24.75 o
   6   1   3       35.97       32.69     20.38 o
  -6   2   3        3.93        3.77      1.71 o
  -5   2   3      128.55      125.42      6.21 o
  -4   2   3      170.73      184.37      3.45 o
  -3   2   3      257.41      288.40      2.78 o
  -2   2   3      542.53      559.85      4.23 o
  -1   2   3     4817.53     4467.72     50.18 o
   0   2   3     6428.12     5832.58     66.26 o
   1   2   3        0.53        1.10      0.35 o
   2   2   3      975.77     1009.30      9.21 o
   3   2   3       92.02       85.38      1.99 o
   4   2   3      427.56      424.24      7.32 o
   5   2   3      123.30      104.81     11.38 o
   6   2   3       10.70        7.45      1.61 o
  -6   3   3        1.53        2.37      1.18 o
  -5   3   3      889.76      930.97     22.26 o
  -4   3   3        6.86        8.91      0.97 o
  -3   3   3        3.25        4.05      0.40 o
  -2   3   3       14.14       23.45      0.55 o
  -1   3   3      239.60      255.41      2.61 o
   0   3   3       62.35       54.73      1.21 o
   1   3   3       14.59       13.99      0.68 o
   2   3   3      293.99      272.69      2.83 o
   3   3   3      197.92      206.79      4.41 o
   4   3   3       89.75       90.31      3.19 o
   5   3   3        0.02        0.28      1.08 o
  -5   4   3      188.70      166.58      7.60 o
  -4   4   3       13.70       11.49      1.03 o
  -3   4   3       14.90       13.31      1.28 o
  -2   4   3      319.80      361.65      5.28 o
  -1   4   3      305.51      310.19      3.63 o
   0   4   3      133.05      147.29      2.23 o
   1   4   3      153.43      153.46      1.91 o
   2   4   3       79.72       83.12      1.43 o
   3   4   3       17.78       18.15      1.49 o
   4   4   3        0.35        0.54      0.66 o
   5   4   3        7.10        6.76      1.65 o
  -5   5   3        8.70       -0.01      0.94 o
  -4   5   3       17.10       15.50      1.85 o
  -3   5   3        3.29        2.87      1.52 o
  -2   5   3        0.77        0.09      0.45 o
  -1   5   3       12.04       11.50      0.62 o
   0   5   3       38.31       38.34      1.01 o
   1   5   3       32.26       29.36      1.64 o
   2   5   3       43.97       45.55      2.10 o
   3   5   3       18.43       20.17      3.01 o
   4   5   3        8.72        9.67      1.11 o
  -6   6   3        6.62        0.60      0.66 o
  -5   6   3        0.05       -0.34      1.48 o
  -4   6   3      103.03      103.67      4.43 o
  -3   6   3        0.51        0.06      0.76 o
  -2   6   3        5.08        4.07      1.54 o
  -1   6   3       42.13       40.24      3.08 o
   0   6   3        9.11       10.40      1.44 o
   1   6   3       75.57       75.38      2.70 o
   2   6   3        1.27        1.29      0.73 o
   3   6   3        0.01        0.04      0.50 o
   4   6   3        7.65        1.85      1.81 o
  -5   7   3       13.56        9.76      3.04 o
  -4   7   3       46.08       36.06      2.89 o
  -3   7   3        8.70        4.21      1.08 o
  -2   7   3        5.42        5.93      1.46 o
  -1   7   3        2.33        2.07      1.02 o
   0   7   3      586.40      639.27     11.85 o
   1   7   3        0.87        0.74      0.70 o
   2   7   3        1.74        1.17      0.72 o
   3   7   3        0.25        0.94      1.50 o
  -4   8   3        0.01        0.47      1.01 o
  -3   8   3       36.19       32.32      2.19 o
  -2   8   3       14.96       13.75      2.55 o
  -1   8   3       51.50       58.61      4.02 o
   0   8   3        0.41        0.76      0.70 o
   1   8   3       35.78       34.50      4.22 o
   2   8   3       12.26        7.79      4.64 o
  -3   9   3       31.60       32.60      2.30 o
  -2   9   3       51.72       50.77      3.12 o
  -1   9   3       15.84       15.07      2.37 o
   0   9   3        0.51       -0.07      0.67 o
   0  -9   4       20.85       21.30      5.05 o
   1  -9   4        0.70        0.11      0.37 o
   2  -9   4        0.37        0.30      0.38 o
   3  -9   4       10.94       16.78      4.17 o
  -2  -8   4        8.80        6.40      1.40 o
  -1  -8   4       51.16       56.50      2.88 o
   0  -8   4       48.02       47.50      5.27 o
   1  -8   4        0.02       -0.36      1.18 o
   2  -8   4        4.93        3.67      1.19 o
   3  -8   4        0.04        0.45      0.62 o
   4  -8   4        0.46        0.18      0.64 o
  -3  -7   4        3.30        1.33      0.58 o
  -2  -7   4       11.75        9.71      1.28 o
  -1  -7   4       19.00       19.45      1.84 o
   0  -7   4        5.65        5.22      1.02 o
   1  -7   4       83.66       81.14      2.66 o
   2  -7   4       91.92       96.36      3.15 o
   3  -7   4        0.09        0.26      0.57 o
   4  -7   4       20.42       17.52      7.26 o
   5  -7   4       13.09       10.09      4.01 o
  -4  -6   4       12.31        6.29      2.27 o
  -3  -6   4        0.01        0.30      0.66 o
  -2  -6   4       15.67       14.01      1.45 o
  -1  -6   4        0.81        0.42      1.02 o
   0  -6   4       21.28       25.38      2.57 o
   1  -6   4      913.39      941.29     15.48 o
   2  -6   4        0.83        1.54      1.01 o
   3  -6   4        2.23        2.05      0.79 o
   4  -6   4        1.24        0.95      1.33 o
   5  -6   4       95.51      101.46      4.11 o
   6  -6   4        2.48        0.48      1.55 o
  -5  -5   4       24.33       14.72      4.39 o
  -4  -5   4      102.43      103.47      5.38 o
  -3  -5   4       26.33       25.64      3.10 o
  -2  -5   4        4.67        3.99      1.11 o
  -1  -5   4       13.03       10.13      0.72 o
   0  -5   4       61.83       59.96      1.27 o
   1  -5   4      106.03      108.45      1.83 o
   2  -5   4       73.50       64.99      2.67 o
   3  -5   4       17.25       21.69      1.61 o
   4  -5   4       12.30       13.10      2.42 o
   5  -5   4       99.13      113.75      3.92 o
   6  -5   4        3.84        2.66      1.48 o
  -5  -4   4      387.27      452.56     10.89 o
  -4  -4   4       23.60       25.38      2.40 o
  -3  -4   4       59.84       59.01      2.21 o
  -2  -4   4      261.39      265.06      3.50 o
  -1  -4   4      112.87       78.62      1.26 o
   0  -4   4      244.89      282.55      2.58 o
   1  -4   4       64.01       64.62      1.41 o
   2  -4   4      144.74      146.93      3.06 o
   3  -4   4       24.51       21.14      1.44 o
   4  -4   4        6.94        7.33      1.77 o
   5  -4   4        0.01        1.17      1.92 o
   6  -4   4       12.88       13.28      2.39 o
  -6  -3   4       33.26       37.10      3.13 o
  -5  -3   4       25.94       31.51      3.63 o
  -4  -3   4      157.89      165.70      5.33 o
  -3  -3   4        2.30        2.51      0.86 o
  -2  -3   4      255.66      235.90      2.66 o
  -1  -3   4     2767.39     2749.29     25.39 o
   0  -3   4      101.48       84.51      1.31 o
   1  -3   4       97.83       92.02      1.59 o
   2  -3   4        7.79        7.04      0.44 o
   3  -3   4      291.34      316.16      4.97 o
   4  -3   4        8.60       12.01      3.51 o
   5  -3   4       60.76       61.03      4.63 o
   6  -3   4        0.76        0.70      1.70 o
  -6  -2   4        3.28        4.32      1.84 o
  -5  -2   4       16.34       23.39      3.26 o
  -4  -2   4       40.22       42.30      2.28 o
  -3  -2   4        3.14        4.56      0.82 o
  -2  -2   4      375.47      388.50      4.13 o
  -1  -2   4       64.71       68.08      1.03 o
   0  -2   4     3089.12     2884.95     28.51 o
   1  -2   4       60.52       55.72      1.36 o
   2  -2   4        3.10        3.09      0.32 o
   3  -2   4      320.10      311.14      4.90 o
   4  -2   4      231.31      227.38      6.01 o
   5  -2   4      388.83      417.97      9.65 o
   6  -2   4       32.96       30.34      1.75 o
  -6  -1   4        1.70        1.19      1.31 o
  -5  -1   4       39.82       34.99     23.15 o
  -4  -1   4      158.04      156.88      5.86 o
  -3  -1   4      285.80      297.69      3.84 o
  -2  -1   4     1023.23     1053.36      9.64 o
  -1  -1   4      261.26      266.77      2.76 o
   0  -1   4     2793.91     2539.91     27.79 o
   1  -1   4      804.15      740.97      6.76 o
   2  -1   4      586.43      618.25      5.49 o
   3  -1   4      111.71      125.92      1.87 o
   4  -1   4      254.01      245.74      7.16 o
   5  -1   4      197.80      196.33      5.57 o
   6  -1   4       25.24       27.87      2.00 o
  -6   0   4       15.76       22.15      2.18 o
  -5   0   4        0.11       -0.33      1.28 o
  -4   0   4      226.18      236.06      6.48 o
  -3   0   4     2775.69     2828.30     31.14 o
  -2   0   4        2.11        1.74      0.44 o
  -1   0   4       24.67       21.78      0.85 o
   0   0   4     1079.89      980.57      9.67 o
   1   0   4     7943.53     6788.94     88.62 o
   2   0   4        1.49        3.84      0.60 o
   3   0   4        0.13        0.31      0.28 o
   4   0   4       49.42       50.22      2.19 o
   5   0   4        0.40        0.92      1.23 o
   6   0   4        9.49        9.20      1.69 o
  -6   1   4       57.90       57.28      4.14 o
  -5   1   4       26.49       24.89      2.13 o
  -4   1   4        0.45        0.41      0.50 o
  -3   1   4      288.91      306.60      2.60 o
  -2   1   4       51.57       51.99      0.75 o
  -1   1   4      693.25      631.88      6.09 o
   0   1   4      627.28      589.45      7.37 o
   1   1   4     3183.23     2970.08     29.35 o
   2   1   4      556.98      594.35      5.95 o
   3   1   4       84.44       89.00      1.64 o
   4   1   4       55.72       57.80      2.97 o
   5   1   4       81.78       84.69      3.21 o
   6   1   4        4.71        1.60      2.26 o
  -6   2   4        1.78        0.50      0.70 o
  -5   2   4      264.93      266.52      8.97 o
  -4   2   4       23.44       19.55      0.99 o
  -3   2   4      184.20      202.12      1.90 o
  -2   2   4       18.63       16.80      0.49 o
  -1   2   4     2139.08     1972.70     19.56 o
   0   2   4     1788.53     1722.88     16.40 o
   1   2   4      113.44      116.04      1.77 o
   2   2   4      410.82      427.69      4.06 o
   3   2   4      423.47      428.75      6.53 o
   4   2   4      194.03      195.27      3.91 o
   5   2   4        7.87        5.37      1.37 o
   6   2   4        0.46        0.29      1.17 o
  -5   3   4       79.17       72.96      3.54 o
  -4   3   4       22.94       24.29      1.28 o
  -3   3   4       81.93       82.27      1.07 o
  -2   3   4      146.07      161.37      1.58 o
  -1   3   4      323.56      310.56      3.19 o
   0   3   4       86.46       73.50      1.50 o
   1   3   4       55.04       49.14      0.95 o
   2   3   4       13.02       10.54      0.75 o
   3   3   4       12.58       15.91      1.62 o
   4   3   4       80.48       83.95      3.13 o
   5   3   4       30.81       28.90      2.75 o
  -5   4   4      610.88      594.55     19.26 o
  -4   4   4       49.55       61.02      2.72 o
  -3   4   4       90.65       80.85      3.02 o
  -2   4   4      220.66      204.12      2.42 o
  -1   4   4     2552.70     2656.70     28.53 o
   0   4   4      202.73      198.23      2.59 o
   1   4   4       32.96       33.98      0.80 o
   2   4   4      140.47      146.91      3.59 o
   3   4   4        3.98        4.12      1.06 o
   4   4   4       51.31       44.46      2.15 o
   5   4   4        0.00       -0.18      0.85 o
  -5   5   4        0.04        0.75      1.14 o
  -4   5   4       18.31       18.65      1.75 o
  -3   5   4       18.29       19.02      2.10 o
  -2   5   4        9.17       12.88      1.49 o
  -1   5   4      143.34      151.29      2.50 o
   0   5   4        0.23        0.05      0.24 o
   1   5   4       24.07       23.88      1.51 o
   2   5   4        4.89        6.11      1.16 o
   3   5   4       30.86       30.45      3.47 o
   4   5   4        0.85        0.60      0.59 o
  -5   6   4        2.10       -2.34      2.34 o
  -4   6   4       28.65       44.97     13.64 o
  -3   6   4       48.18       46.07      3.10 o
  -2   6   4        0.37        1.15      1.47 o
  -1   6   4       18.40       19.58      2.20 o
   0   6   4      231.34      227.62      4.52 o
   1   6   4       98.10       94.16      2.78 o
   2   6   4        8.93        9.65      1.43 o
   3   6   4        0.11       -0.23      0.71 o
   4   6   4        0.28       -0.07      1.28 o
  -5   7   4        2.69        1.02      1.25 o
  -4   7   4       33.05       31.17      3.65 o
  -3   7   4       11.45       10.78      1.69 o
  -2   7   4       10.56       10.14      1.77 o
  -1   7   4       20.67       21.88      1.82 o
   0   7   4        0.05       -0.49      1.06 o
   1   7   4        3.94        3.54      0.99 o
   2   7   4        9.10        9.01      2.05 o
   3   7   4        3.35        2.38      1.49 o
  -4   8   4       20.58       20.46      3.90 o
  -3   8   4       43.87       38.78      2.17 o
  -2   8   4       19.05       16.63      2.62 o
  -1   8   4       88.81      105.20      7.64 o
   0   8   4       26.67       24.03      2.09 o
   1   8   4       57.44       54.36      7.63 o
   2   8   4       28.87       37.25      7.00 o
  -3   9   4        5.91        2.94      1.24 o
  -2   9   4       24.97       23.52      2.13 o
  -1   9   4        9.87       10.36      1.86 o
   0   9   4        0.09        0.18      0.74 o
   0  -9   5        0.45       -0.38      0.87 o
   1  -9   5        0.02        0.04      0.70 o
   2  -9   5        0.04        0.44      0.61 o
   3  -9   5       11.85       14.94      4.56 o
  -2  -8   5       24.49       24.30      3.59 o
  -1  -8   5      102.02      117.98      5.27 o
   0  -8   5       65.27       69.49      3.64 o
   1  -8   5        9.17        6.91      1.29 o
   2  -8   5        0.14        0.86      0.79 o
   3  -8   5        0.52        1.03      0.84 o
   4  -8   5        5.23        2.90      1.38 o
  -3  -7   5       20.86       12.09      3.05 o
  -2  -7   5       11.16       11.42      1.26 o
  -1  -7   5        5.68        6.59      1.41 o
   0  -7   5       41.55       43.46      2.29 o
   1  -7   5      279.85      290.31      6.25 o
   2  -7   5        1.07       -0.29      0.67 o
   3  -7   5        0.55        0.21      0.74 o
   4  -7   5        4.16        4.76      1.63 o
   5  -7   5        4.83        1.26      1.11 o
  -4  -6   5        4.37        2.41      1.77 o
  -3  -6   5        0.05        0.03      0.50 o
  -2  -6   5      103.98       96.01      3.24 o
  -1  -6   5        0.98        0.37      0.90 o
   0  -6   5        9.35        8.37      1.09 o
   1  -6   5      151.74      146.70      3.61 o
   2  -6   5      143.39      146.02      4.14 o
   3  -6   5       14.68       15.97      1.75 o
   4  -6   5        3.45        3.50      1.68 o
   5  -6   5       50.61       60.61      3.29 o
  -5  -5   5       25.61       22.39      3.20 o
  -4  -5   5       23.08       22.05      2.39 o
  -3  -5   5       52.08       48.63      2.86 o
  -2  -5   5       25.69       23.63      1.46 o
  -1  -5   5        0.98        0.51      0.43 o
   0  -5   5      328.81      329.98      4.18 o
   1  -5   5     1043.50     1075.00     11.86 o
   2  -5   5       87.88       97.92      3.03 o
   3  -5   5        0.66        1.51      0.93 o
   4  -5   5        5.36        2.99      1.96 o
   5  -5   5        1.19        3.16      1.34 o
   6  -5   5        2.16        1.83      1.52 o
  -5  -4   5        5.54        3.20      1.06 o
  -4  -4   5        0.10        0.20      0.81 o
  -3  -4   5        3.49        5.58      1.52 o
  -2  -4   5       22.00       17.95      0.85 o
  -1  -4   5      775.21      744.94      8.89 o
   0  -4   5      394.77      422.36      3.82 o
   1  -4   5       23.54       29.05      1.04 o
   2  -4   5       22.25       22.51      1.43 o
   3  -4   5        1.07        0.85      0.72 o
   4  -4   5       57.17       56.71      4.88 o
   5  -4   5       16.01       19.05      3.97 o
   6  -4   5        1.53        1.41      1.55 o
  -6  -3   5        0.18        1.46      1.07 o
  -5  -3   5      138.51      147.02      5.74 o
  -4  -3   5        1.13        2.30      1.13 o
  -3  -3   5       75.60       76.74      2.39 o
  -2  -3   5       22.88       26.44      0.79 o
  -1  -3   5     3560.66     3543.81     34.22 o
   0  -3   5      185.11      157.81      2.04 o
   1  -3   5        2.44        4.35      0.37 o
   2  -3   5      100.33      106.84      1.80 o
   3  -3   5      488.37      500.11      7.95 o
   4  -3   5       56.43       51.15      2.97 o
   5  -3   5       13.80       16.09      4.61 o
   6  -3   5        6.57        8.64      2.25 o
  -6  -2   5        9.07        8.44      1.99 o
  -5  -2   5        5.69        8.46      2.34 o
  -4  -2   5      166.16      170.32      4.14 o
  -3  -2   5       52.26       61.22      2.07 o
  -2  -2   5       19.25       19.54      0.75 o
  -1  -2   5       15.05       12.00      0.59 o
   0  -2   5      987.55      976.28      9.18 o
   1  -2   5        7.59        6.62      0.85 o
   2  -2   5        8.02        7.49      0.53 o
   3  -2   5       19.90       23.70      0.95 o
   4  -2   5       27.77       25.80      9.03 o
   5  -2   5       74.94       77.27      3.35 o
   6  -2   5       20.32       19.97      1.52 o
  -6  -1   5       53.88       65.18      4.30 o
  -5  -1   5       25.15       28.97      3.16 o
  -4  -1   5        7.83        9.24      1.88 o
  -3  -1   5     1317.18     1448.31     16.28 o
  -2  -1   5      299.44      302.50      3.85 o
  -1  -1   5      364.78      326.90      3.89 o
   0  -1   5     1043.80      974.70      9.52 o
   1  -1   5       46.22       52.29      1.19 o
   2  -1   5     1820.66     1851.95     18.00 o
   3  -1   5      419.81      470.61      5.96 o
   4  -1   5       97.35       92.02      3.83 o
   5  -1   5      220.26      227.38      6.23 o
   6  -1   5        3.35        3.88      1.45 o
  -6   0   5       23.64       30.90      2.10 o
  -5   0   5        6.37        7.82      1.84 o
  -4   0   5       55.33       56.41      1.86 o
  -3   0   5        1.74        0.15      0.42 o
  -2   0   5        0.03        0.11      0.13 o
  -1   0   5      785.67      709.55      7.13 o
   0   0   5      904.19      845.48      8.88 o
   1   0   5      292.23      277.00      3.03 o
   2   0   5      230.78      230.23      2.89 o
   3   0   5        2.93        3.51      0.43 o
   4   0   5        1.66        1.40      0.76 o
   5   0   5        0.05        0.57      1.28 o
   6   0   5        0.02        0.31      0.76 o
  -6   1   5        0.03       -0.93      0.93 o
  -5   1   5        1.80        2.61      1.14 o
  -4   1   5       20.47       19.46      1.26 o
  -3   1   5      265.21      274.12      2.32 o
  -2   1   5       29.49       30.62      0.73 o
  -1   1   5     1397.29     1303.48     12.08 o
   0   1   5      303.03      298.46      3.93 o
   1   1   5     5051.29     4673.87     48.95 o
   2   1   5     1145.12     1155.39     10.90 o
   3   1   5      239.67      241.30      3.34 o
   4   1   5       39.21       41.92      2.46 o
   5   1   5       19.72       20.64      1.90 o
   6   1   5       22.50       16.61     11.01 o
  -6   2   5       15.32       14.04      2.01 o
  -5   2   5      118.49       99.70      3.37 o
  -4   2   5        5.43        4.98      0.76 o
  -3   2   5        2.15        1.36      0.41 o
  -2   2   5        4.69        3.40      0.39 o
  -1   2   5      466.07      485.68      5.04 o
   0   2   5      139.16      145.56      1.91 o
   1   2   5      564.38      569.02      5.01 o
   2   2   5       45.41       43.01      1.34 o
   3   2   5        2.02        3.79      0.84 o
   4   2   5      166.76      156.21      3.78 o
   5   2   5        0.29        0.53      0.91 o
   6   2   5        3.57        2.87      1.66 o
  -4   3   5       82.83       79.50      2.21 o
  -3   3   5       64.21       55.82      0.93 o
  -2   3   5      145.69      142.77      1.43 o
  -1   3   5      628.42      635.66      6.07 o
   0   3   5       39.77       34.65      0.96 o
   1   3   5       28.66       27.43      0.78 o
   2   3   5      110.05      102.80      1.65 o
   3   3   5        0.85        1.23      0.94 o
   4   3   5       61.01       64.41      2.77 o
   5   3   5        9.85        8.30      1.50 o
  -4   4   5      288.75      278.53      7.14 o
  -3   4   5        0.00        0.12      0.34 o
  -2   4   5     1012.45     1077.50     12.31 o
  -1   4   5     4552.05     4451.30     82.40 o
   0   4   5      685.68      729.09     10.10 o
   1   4   5       43.41       40.29      0.91 o
   2   4   5        2.09        2.42      0.82 o
   3   4   5      143.08      151.73      3.65 o
   4   4   5       38.15       35.99      1.86 o
   5   4   5        0.93        0.71      0.96 o
  -5   5   5      101.02       89.01      9.11 o
  -4   5   5       41.05       39.70      2.30 o
  -3   5   5       50.52       50.98      2.96 o
  -2   5   5       34.13       34.39      1.68 o
  -1   5   5       95.15       99.59      2.06 o
   0   5   5       67.13       70.43      1.71 o
   1   5   5        2.73        3.44      1.29 o
   2   5   5        2.45        3.26      0.90 o
   3   5   5        0.19        0.09      0.75 o
   4   5   5        5.83        2.98      0.82 o
  -5   6   5        0.49       -0.09      0.90 o
  -4   6   5       31.86       38.70      3.40 o
  -3   6   5       29.70       28.71      3.01 o
  -2   6   5      307.89      320.05      7.39 o
  -1   6   5       48.63       43.40      2.38 o
   0   6   5        5.73        4.91      1.07 o
   1   6   5       41.67       47.97      2.20 o
   2   6   5        0.17        0.38      0.92 o
   3   6   5        0.04        0.93      1.00 o
   4   6   5        0.07        0.16      1.65 o
  -5   7   5        9.99        4.17      2.16 o
  -4   7   5       11.79       14.87      1.95 o
  -3   7   5      418.91      426.46     10.31 o
  -2   7   5       86.40      101.80      3.74 o
  -1   7   5        0.03        0.94      0.95 o
   0   7   5       10.58       12.51      2.37 o
   1   7   5      454.55      443.26     38.88 o
   2   7   5        2.64        2.26      1.12 o
   3   7   5       12.95        7.76      1.97 o
  -4   8   5        2.88        2.46      1.52 o
  -3   8   5       32.20       36.04      2.40 o
  -2   8   5       63.32       71.35      3.48 o
  -1   8   5        1.57       -0.16      1.45 o
   0   8   5        0.40        0.48      0.63 o
   1   8   5       20.17       18.75      3.01 o
   2   8   5        0.18        0.35      2.52 o
  -3   9   5        1.85        0.88      0.97 o
  -2   9   5        0.45        0.07      0.48 o
  -1   9   5       23.03       24.71      2.30 o
   0   9   5       12.23        7.12      2.63 o
   0  -9   6       51.62       62.62     10.93 o
   1  -9   6        1.47        0.45      0.86 o
   2  -9   6        4.14        1.62      1.23 o
  -2  -8   6        5.43        3.50      1.25 o
  -1  -8   6      102.87      122.07      4.53 o
   0  -8   6       40.84       47.71      3.95 o
   1  -8   6        6.13        4.22      2.34 o
   2  -8   6        2.25        1.92      0.80 o
   3  -8   6       43.89       51.52      4.25 o
   4  -8   6       43.17       49.23      5.68 o
  -3  -7   6       20.88       11.54      2.63 o
  -2  -7   6        1.39        1.77      0.81 o
  -1  -7   6       13.55       14.14      1.70 o
   0  -7   6      119.03      128.44      3.59 o
   1  -7   6       66.36       65.94      3.49 o
   2  -7   6        1.96        1.74      0.99 o
   3  -7   6        6.50        8.97      1.50 o
   4  -7   6        3.40        4.50      1.63 o
   5  -7   6        2.13        1.11      1.14 o
  -4  -6   6        1.38        1.00      1.05 o
  -3  -6   6        6.12        5.59      1.15 o
  -2  -6   6       56.98       46.35      3.19 o
  -1  -6   6        6.56        6.44      1.52 o
   0  -6   6       11.63       10.64      1.64 o
   1  -6   6        8.80        6.91      1.67 o
   2  -6   6      477.60      493.97      8.45 o
   3  -6   6        0.33        0.44      0.89 o
   4  -6   6        4.75        6.90      1.97 o
   5  -6   6        2.79        5.19      1.70 o
  -5  -5   6        1.54        2.64      1.82 o
  -4  -5   6       14.94       12.04      1.96 o
  -3  -5   6        4.13        4.31      1.20 o
  -2  -5   6      156.74      144.18      3.63 o
  -1  -5   6      221.08      235.69      6.22 o
   0  -5   6        1.17        0.62      0.42 o
   1  -5   6       41.07       44.44      1.23 o
   2  -5   6      373.70      378.22      6.68 o
   3  -5   6       97.17      103.65      3.45 o
   4  -5   6       15.35       18.63      2.56 o
   5  -5   6        1.02        1.68      1.27 o
   6  -5   6      119.42      144.93      6.09 o
  -5  -4   6       33.65       36.08      1.78 o
  -4  -4   6      155.23      171.00      4.25 o
  -3  -4   6        9.08       11.10      1.35 o
  -2  -4   6        5.70        5.42      0.58 o
  -1  -4   6      445.60      493.94      5.46 o
   0  -4   6      340.89      346.98      3.76 o
   1  -4   6       73.49       66.04      1.34 o
   2  -4   6        1.33        0.73      0.53 o
   3  -4   6      123.81      143.82      3.94 o
   4  -4   6      109.02      111.36      4.48 o
   5  -4   6        0.28        0.55      2.14 o
   6  -4   6       14.80        6.75      6.08 o
  -6  -3   6        1.84        0.47      0.95 o
  -5  -3   6       97.23       96.36      5.38 o
  -4  -3   6      150.65      177.14      4.82 o
  -3  -3   6       66.70       61.79      2.85 o
  -2  -3   6        4.40        3.79      0.50 o
  -1  -3   6      104.47       83.73      1.14 o
   0  -3   6       39.39       42.89      0.92 o
   1  -3   6        7.69        6.04      0.72 o
   2  -3   6      183.29      165.10      2.13 o
   3  -3   6       66.74       62.34      3.01 o
   4  -3   6      534.31      554.51     13.08 o
   5  -3   6       82.78       79.36      8.15 o
   6  -3   6        0.86        1.08      1.56 o
  -6  -2   6       10.08        7.59      1.91 o
  -5  -2   6       49.46       49.41      3.62 o
  -4  -2   6        8.99       10.99      1.08 o
  -3  -2   6       20.68       20.17      1.44 o
  -2  -2   6       56.00       60.00      1.58 o
  -1  -2   6        2.07        1.66      0.47 o
   0  -2   6      534.70      525.22      4.79 o
   1  -2   6        0.78        0.75      0.49 o
   2  -2   6      513.48      506.21      8.63 o
   3  -2   6        9.72        9.44      1.03 o
   4  -2   6      256.17      264.24      8.33 o
   5  -2   6       13.97       13.30      1.94 o
   6  -2   6        1.95        0.59      0.63 o
  -6  -1   6        0.07       -0.33      0.87 o
  -5  -1   6        1.57        1.68      1.79 o
  -4  -1   6        1.14        1.42      0.99 o
  -3  -1   6      129.73      117.72      2.20 o
  -2  -1   6       65.13       76.93      1.25 o
  -1  -1   6      129.58      120.53      1.96 o
   0  -1   6      124.36      121.80      2.35 o
   1  -1   6       54.79       45.68      1.05 o
   2  -1   6     1133.76     1238.45     11.74 o
   3  -1   6      251.54      285.83      4.80 o
   4  -1   6        2.98        3.08      1.50 o
   5  -1   6        4.84        4.95      1.65 o
   6  -1   6       11.01       12.31      1.93 o
  -6   0   6       67.93       77.76      2.95 o
  -5   0   6       27.06       26.62      3.61 o
  -4   0   6       85.70       87.74      2.83 o
  -3   0   6       67.58       65.03      1.59 o
  -2   0   6     1253.82     1320.31     12.02 o
  -1   0   6        6.89        7.57      0.88 o
   0   0   6       34.20       35.89      1.30 o
   1   0   6     7431.30     6687.01     79.34 o
   2   0   6      140.69      139.33      2.00 o
   3   0   6       13.86       11.50      0.64 o
   4   0   6       39.00       39.99      3.04 o
   5   0   6       13.34       17.18      2.55 o
   6   0   6        4.00        3.96      1.28 o
  -6   1   6        2.03        1.37      0.74 o
  -5   1   6       55.23       55.12      3.27 o
  -4   1   6       82.03       91.48      3.17 o
  -3   1   6      646.76      745.04      6.30 o
  -2   1   6       14.26       16.60      0.61 o
  -1   1   6       29.63       29.01      1.12 o
   0   1   6      418.05      383.62      3.87 o
   1   1   6     2142.11     2075.88     19.33 o
   2   1   6      123.56      100.33      1.67 o
   3   1   6       71.90       79.52      1.56 o
   4   1   6        4.51        5.14      1.26 o
   5   1   6        1.39        1.87      1.33 o
   6   1   6        9.21        8.65      2.30 o
  -6   2   6       59.19       53.26      3.24 o
  -5   2   6        8.47       11.89      2.35 o
  -4   2   6       98.65      103.30      2.31 o
  -3   2   6      246.03      253.24      2.44 o
  -2   2   6      177.21      177.26      1.94 o
  -1   2   6      338.34      358.36      4.27 o
   0   2   6      218.62      215.70      2.55 o
   1   2   6       38.41       44.24      1.14 o
   2   2   6        6.11        5.60      0.68 o
   3   2   6       29.24       31.34      1.98 o
   4   2   6       34.55       33.94      1.89 o
   5   2   6       23.88       19.73      5.25 o
   6   2   6       26.34       36.61      3.03 o
  -4   3   6       23.06       24.85      1.36 o
  -3   3   6       76.08       68.86      1.81 o
  -2   3   6        4.93        4.01      0.36 o
  -1   3   6      313.61      334.35      4.57 o
   0   3   6        9.34       10.62      0.60 o
   1   3   6       30.22       29.99      0.69 o
   2   3   6        4.57        5.31      0.64 o
   3   3   6      155.72      155.31      3.95 o
   4   3   6       86.09       85.39      2.88 o
   5   3   6        8.22        7.08      1.38 o
  -4   4   6      405.01      399.58      8.39 o
  -3   4   6       18.83       23.93      1.36 o
  -2   4   6      379.34      392.24      4.77 o
  -1   4   6       91.71       85.33      1.94 o
   0   4   6      163.61      196.41      2.75 o
   1   4   6      128.98      121.18      1.71 o
   2   4   6        3.04        3.57      0.76 o
   3   4   6      612.57      646.82     10.58 o
   4   4   6       44.97       46.21      2.01 o
   5   4   6        2.14        0.67      0.75 o
  -5   5   6        9.71       11.79      2.17 o
  -4   5   6       47.60       42.61      2.62 o
  -3   5   6       72.47       79.47      4.04 o
  -2   5   6       35.77       33.69      1.75 o
  -1   5   6        0.14        0.15      0.45 o
   0   5   6      600.65      639.27      8.82 o
   1   5   6      133.52      141.24      4.16 o
   2   5   6       19.91       20.18      1.87 o
   3   5   6        4.88        5.76      1.16 o
   4   5   6       78.18       62.12      4.96 o
  -5   6   6        1.26        1.07      1.50 o
  -4   6   6       18.28       18.73      6.21 o
  -3   6   6       21.36       26.47      2.95 o
  -2   6   6      123.80      130.07      3.94 o
  -1   6   6       28.76       30.60      1.95 o
   0   6   6        4.53        5.48      1.12 o
   1   6   6       38.58       37.26      1.94 o
   2   6   6        0.43        0.05      0.70 o
   3   6   6       32.54       32.33      3.22 o
  -5   7   6        5.41        2.73      1.75 o
  -4   7   6        0.00        0.82      1.07 o
  -3   7   6       27.00       31.53      2.90 o
  -2   7   6       93.39       99.77      3.70 o
  -1   7   6        0.59        0.27      0.64 o
   0   7   6       22.00       24.78      2.20 o
   1   7   6       15.25       14.48      2.00 o
   2   7   6       36.35       39.73      2.48 o
   3   7   6       23.82       24.18      2.65 o
  -4   8   6        0.94       -0.36      1.06 o
  -3   8   6       54.34       55.01      4.62 o
  -2   8   6      165.46      178.88      4.50 o
  -1   8   6        7.91        9.49      3.08 o
   0   8   6       15.07       13.89      1.90 o
   1   8   6      160.57      174.65     10.68 o
  -3   9   6        0.59       -0.44      0.81 o
  -2   9   6        4.63        3.21      1.27 o
  -1   9   6        6.13        5.13      1.69 o
   0  -9   7        3.38        0.94      0.99 o
   1  -9   7        0.06       -0.37      0.98 o
   2  -9   7        5.78        3.05      1.48 o
  -2  -8   7       38.96       38.82      3.79 o
  -1  -8   7       80.19       87.86      3.23 o
   0  -8   7       34.41       34.93      2.85 o
   1  -8   7       27.32       25.95      2.97 o
   2  -8   7       12.19       10.82      1.37 o
   3  -8   7       79.23       90.22      7.54 o
   4  -8   7       79.23       88.77     10.38 o
  -3  -7   7       25.33       13.73      3.06 o
  -2  -7   7       59.99       64.90      2.62 o
  -1  -7   7        0.72        0.93      0.99 o
   0  -7   7       57.97       60.72      3.04 o
   1  -7   7      180.79      183.26      4.48 o
   2  -7   7       98.55      101.66      4.62 o
   3  -7   7        5.41        5.56      1.49 o
   4  -7   7       25.89       26.61      2.58 o
   5  -7   7        0.45        0.58      1.07 o
  -4  -6   7        3.41        1.93      1.00 o
  -3  -6   7       14.39       13.75      1.82 o
  -2  -6   7      151.25      168.07      4.39 o
  -1  -6   7      482.55      486.09      9.58 o
   0  -6   7       29.73       32.68      2.26 o
   1  -6   7       14.12       13.99      1.67 o
   2  -6   7      320.95      339.06      8.74 o
   3  -6   7        0.33        0.89      1.12 o
   4  -6   7        7.49        9.90      2.12 o
   5  -6   7        7.72        5.90      2.19 o
  -4  -5   7        3.38        1.59      1.79 o
  -3  -5   7        2.92        3.10      1.13 o
  -2  -5   7      199.48      188.24      3.94 o
  -1  -5   7      268.52      275.93      6.05 o
   0  -5   7       44.98       43.59      1.39 o
   1  -5   7       33.13       30.98      1.65 o
   2  -5   7        4.13        3.89      0.96 o
   3  -5   7      120.20      136.03      5.06 o
   4  -5   7       29.05       29.93      2.93 o
   5  -5   7        2.82        4.41      2.06 o
   6  -5   7       19.62       15.73     11.31 o
  -5  -4   7       19.11       18.44      1.45 o
  -4  -4   7       13.79       14.69      1.77 o
  -3  -4   7       11.07       13.73      1.35 o
  -2  -4   7      282.73      285.53      4.50 o
  -1  -4   7       15.90       12.64      0.86 o
   0  -4   7        1.69        0.96      0.36 o
   1  -4   7      198.73      211.81      2.55 o
   2  -4   7       57.53       50.25      1.50 o
   3  -4   7       11.08        6.88      2.68 o
   4  -4   7       60.30       61.23      3.54 o
   5  -4   7      175.95      183.36      5.99 o
   6  -4   7       40.18       43.37      3.67 o
  -5  -3   7       55.59       51.29      3.48 o
  -4  -3   7      694.24      685.78     17.60 o
  -3  -3   7        0.03        0.14      0.65 o
  -2  -3   7      201.53      185.51      2.73 o
  -1  -3   7       13.07       11.07      0.65 o
   0  -3   7     2748.00     2879.90     29.53 o
   1  -3   7       60.25       66.85      1.21 o
   2  -3   7        3.07        1.89      0.43 o
   3  -3   7      107.10      114.22      2.85 o
   4  -3   7      561.25      608.19     17.32 o
   5  -3   7       92.15      105.34      6.26 o
   6  -3   7        0.36       -0.58      1.38 o
  -6  -2   7        0.01        0.20      0.78 o
  -5  -2   7        1.83        2.48      1.58 o
  -4  -2   7        0.37        0.42      0.59 o
  -3  -2   7      463.66      459.80      7.88 o
  -2  -2   7        5.95        4.17      0.49 o
  -1  -2   7       22.45       21.94      0.91 o
   0  -2   7     1143.09     1153.03     11.05 o
   1  -2   7       23.49       19.54      0.94 o
   2  -2   7      139.70      137.65      2.45 o
   3  -2   7      166.51      156.91      2.97 o
   4  -2   7        5.59        7.55      1.52 o
   5  -2   7        8.92       10.14      1.79 o
   6  -2   7        3.42        1.33      1.49 o
  -6  -1   7       11.02       10.79      2.69 o
  -5  -1   7       29.64       27.16      2.47 o
  -4  -1   7       22.83       25.52      1.79 o
  -3  -1   7      122.52      131.03      2.52 o
  -2  -1   7        9.34       12.38      0.58 o
  -1  -1   7      116.47      100.09      1.90 o
   0  -1   7      209.39      195.56      2.54 o
   1  -1   7        0.40        0.23      0.28 o
   2  -1   7        1.59        0.89      0.33 o
   3  -1   7        0.02        0.11      0.34 o
   4  -1   7       16.03       19.64      2.39 o
   5  -1   7       18.93       21.98      2.37 o
   6  -1   7        1.94        1.71      1.17 o
  -6   0   7       10.59       11.34      1.54 o
  -5   0   7        0.13        0.60      0.93 o
  -4   0   7       19.60       15.31      1.54 o
  -3   0   7       43.51       45.55      1.27 o
  -2   0   7        4.85        2.74      0.40 o
  -1   0   7      263.07      253.07      3.04 o
   0   0   7      194.90      203.65      2.67 o
   1   0   7      642.49      629.64      5.49 o
   2   0   7      342.78      384.15      4.01 o
   3   0   7        6.82        9.22      0.62 o
   4   0   7        0.03        0.48      1.15 o
   5   0   7        6.80        7.33      2.07 o
   6   0   7       26.87       34.93      2.35 o
  -6   1   7       24.52       24.94      2.14 o
  -5   1   7        0.99        1.61      1.37 o
  -4   1   7       99.54       98.28      2.64 o
  -3   1   7      733.83      708.22      6.09 o
  -2   1   7      417.69      463.77      3.65 o
  -1   1   7     1315.02     1241.75     12.05 o
   0   1   7      567.12      531.35      5.16 o
   1   1   7       26.53       28.84      0.95 o
   2   1   7     4844.99     4870.42     56.29 o
   3   1   7        0.20        0.35      0.37 o
   4   1   7        2.80        2.70      1.45 o
   5   1   7        4.18        4.95      1.64 o
   6   1   7       33.20       35.02      3.23 o
  -6   2   7       13.30        7.21      3.04 o
  -5   2   7       47.23       41.91      2.39 o
  -4   2   7      224.81      224.88      5.15 o
  -3   2   7      207.67      217.28      2.45 o
  -2   2   7       76.56       73.07      1.28 o
  -1   2   7       92.23       95.82      2.12 o
   0   2   7      192.19      189.91      2.04 o
   1   2   7      164.47      162.81      2.02 o
   2   2   7     1015.95     1066.10     10.51 o
   3   2   7       16.61       15.06      1.44 o
   4   2   7        9.40        9.17      1.18 o
   5   2   7       15.57       11.38      3.80 o
  -4   3   7      110.95      101.62      3.03 o
  -3   3   7       25.02       22.71      1.06 o
  -2   3   7       95.83      108.19      1.62 o
  -1   3   7      466.77      460.79      5.15 o
   0   3   7      319.72      326.67      4.29 o
   1   3   7       67.54       61.56      1.10 o
   2   3   7       38.05       34.49      1.21 o
   3   3   7       27.54       30.21      2.50 o
   4   3   7        3.92        5.34      1.15 o
   5   3   7        1.87        1.07      0.92 o
  -4   4   7      128.56      118.35      3.26 o
  -3   4   7       32.95       31.83      1.61 o
  -2   4   7       88.75       90.43      2.27 o
  -1   4   7      218.36      201.18      2.81 o
   0   4   7      312.64      322.87      4.11 o
   1   4   7        0.37        0.75      0.44 o
   2   4   7        9.75       11.71      1.00 o
   3   4   7      117.06      111.98      3.14 o
   4   4   7       71.32       66.68      2.30 o
   5   4   7        3.09        2.12      1.19 o
  -5   5   7        6.28        6.33      1.76 o
  -4   5   7       21.76       21.30      2.01 o
  -3   5   7       55.65       58.56      3.55 o
  -2   5   7       15.18       15.54      1.28 o
  -1   5   7       81.57       81.39      2.32 o
   0   5   7      135.48      146.06      3.64 o
   1   5   7       45.84       43.23      2.57 o
   2   5   7       14.44       13.48      1.83 o
   3   5   7       66.42       70.27      4.18 o
   4   5   7        2.35        0.83      0.60 o
  -5   6   7        0.51       -0.25      0.78 o
  -4   6   7      176.95      185.61      5.12 o
  -3   6   7       18.47       22.54      2.53 o
  -2   6   7      259.46      258.26      5.89 o
  -1   6   7      335.87      355.34      7.64 o
   0   6   7       10.88       11.61      1.49 o
   1   6   7        2.14        1.87      0.83 o
   2   6   7       46.36       49.89      2.49 o
   3   6   7        9.46        7.62      2.15 o
  -5   7   7       11.45       10.93      8.09 o
  -4   7   7        2.29        1.49      1.14 o
  -3   7   7      103.00      102.37      5.46 o
  -2   7   7      105.16      104.24      4.42 o
  -1   7   7       19.15       20.64      2.37 o
   0   7   7        1.43        0.74      0.87 o
   1   7   7       87.60       94.71      5.40 o
   2   7   7       24.38       27.32      3.44 o
  -4   8   7       13.30        9.34      2.26 o
  -3   8   7        2.17        1.43      1.43 o
  -2   8   7        0.20       -0.25      0.75 o
  -1   8   7       16.37       18.14      3.12 o
   0   8   7       10.50        8.37      1.61 o
   1   8   7        4.61        2.27      1.16 o
  -2   9   7        6.12        3.94      1.29 o
  -1   9   7        1.80        0.88      1.18 o
   1  -9   8       21.80       25.16      4.85 o
   2  -9   8        0.07        0.24      1.05 o
  -2  -8   8        0.16        0.08      0.76 o
  -1  -8   8       48.14       53.99      2.27 o
   0  -8   8        2.83        2.97      1.75 o
   1  -8   8       12.78       13.52      2.22 o
   2  -8   8        6.22        5.22      1.16 o
   3  -8   8       43.11       44.62      4.25 o
   4  -8   8       31.53       30.65      3.77 o
  -3  -7   8       16.76       11.73      1.64 o
  -2  -7   8      133.40      129.63      5.51 o
  -1  -7   8        3.02        2.65      1.57 o
   0  -7   8        4.36        3.72      1.10 o
   1  -7   8       17.01       16.12      1.57 o
   2  -7   8        4.33        5.78      1.03 o
   3  -7   8       19.34       22.51      2.31 o
   4  -7   8       15.66       17.84      2.30 o
   5  -7   8       21.09       24.45      2.29 o
  -4  -6   8        1.48        0.85      0.73 o
  -3  -6   8       55.55       50.65      3.07 o
  -2  -6   8      308.71      335.44      6.76 o
  -1  -6   8       27.30       34.16      2.97 o
   0  -6   8        8.39       10.15      2.04 o
   1  -6   8        9.62        7.82      1.39 o
   2  -6   8      570.79      595.03     17.69 o
   3  -6   8       68.65       84.09      4.31 o
   4  -6   8       62.46       63.47      3.73 o
   5  -6   8        0.87        0.47      1.19 o
  -4  -5   8       12.22        9.15      1.30 o
  -3  -5   8        3.86        2.75      1.11 o
  -2  -5   8       98.80       94.17      2.57 o
  -1  -5   8      285.96      305.93      6.58 o
   0  -5   8      128.49      122.00      2.83 o
   1  -5   8       70.14       64.89      2.73 o
   2  -5   8      177.34      172.39      4.03 o
   3  -5   8      632.91      722.94     14.69 o
   4  -5   8      122.72      132.89      5.16 o
   5  -5   8        4.30        4.59      1.85 o
   6  -5   8       18.50       23.32      2.67 o
  -5  -4   8       48.90       50.74      1.85 o
  -4  -4   8      145.46      147.63      7.57 o
  -3  -4   8       37.63       39.47      1.89 o
  -2  -4   8      191.30      188.84      3.18 o
  -1  -4   8       48.15       47.33      1.19 o
   0  -4   8      275.51      309.13      3.46 o
   1  -4   8       78.57       76.14      1.43 o
   2  -4   8       82.90       86.34      2.78 o
   3  -4   8      260.45      265.18      7.95 o
   4  -4   8       65.63       67.34      3.69 o
   5  -4   8        2.39        2.40      1.00 o
   6  -4   8       38.48       40.84      3.59 o
  -5  -3   8        0.29        1.02      1.14 o
  -4  -3   8      401.06      394.21      8.45 o
  -3  -3   8       77.35       78.01      2.76 o
  -2  -3   8        0.02       -0.07      0.29 o
  -1  -3   8       62.95       53.23      1.03 o
   0  -3   8     1890.51     2000.46     19.02 o
   1  -3   8      750.47      754.25      6.65 o
   2  -3   8       44.72       36.84      0.99 o
   3  -3   8       36.92       36.87      1.78 o
   4  -3   8      136.95      138.31      6.03 o
   5  -3   8      150.13      158.18      7.33 o
   6  -3   8        5.06        1.27      1.56 o
  -6  -2   8        1.40        0.44      1.57 o
  -5  -2   8       31.69       32.91      3.92 o
  -4  -2   8      189.68      193.19      4.16 o
  -3  -2   8       52.79       50.09      2.18 o
  -2  -2   8        9.00       11.83      0.64 o
  -1  -2   8       15.61       14.22      0.80 o
   0  -2   8      968.86      977.29      8.48 o
   1  -2   8      494.36      490.31      4.74 o
   2  -2   8       29.15       29.90      1.00 o
   3  -2   8        2.28        2.19      0.93 o
   4  -2   8       16.57       21.19      2.24 o
   5  -2   8       62.22       56.85      3.03 o
   6  -2   8        2.14        0.48      1.68 o
  -6  -1   8        1.23        0.40      1.22 o
  -5  -1   8       43.73       39.13      2.68 o
  -4  -1   8       13.80       13.53      1.21 o
  -3  -1   8       47.48       40.42      1.79 o
  -2  -1   8       34.39       37.30      0.77 o
  -1  -1   8      995.74     1004.49      9.75 o
   0  -1   8      672.13      698.61      6.43 o
   1  -1   8      989.63      985.18      8.50 o
   2  -1   8       20.37       13.13      0.63 o
   3  -1   8        4.33        5.39      0.74 o
   4  -1   8       65.55       70.13      3.62 o
   5  -1   8        3.56        3.23      1.48 o
   6  -1   8        9.59        3.27      5.21 o
  -6   0   8        1.44        1.05      1.69 o
  -5   0   8       70.86       72.56      2.94 o
  -4   0   8        1.53        2.16      0.98 o
  -3   0   8      329.89      359.85      4.72 o
  -2   0   8      853.53      909.83      8.33 o
  -1   0   8      118.11      116.70      2.18 o
   0   0   8       24.38       22.42      0.82 o
   1   0   8      424.22      439.70      3.89 o
   2   0   8     1598.25     1718.98     16.96 o
   3   0   8       55.69       58.03      1.11 o
   4   0   8       31.41       30.30      2.84 o
   5   0   8        9.35        9.71      2.24 o
   6   0   8        0.89        0.91      1.02 o
  -6   1   8       57.62       50.43      3.29 o
  -5   1   8       28.33       28.46      2.87 o
  -4   1   8       26.92       27.94      2.45 o
  -3   1   8        2.02        3.19      0.38 o
  -2   1   8     1010.18     1116.93      9.36 o
  -1   1   8        4.30        4.30      0.64 o
   0   1   8       63.36       67.05      1.23 o
   1   1   8      232.02      234.69      2.70 o
   2   1   8     2348.61     2448.42     24.80 o
   3   1   8       25.36       22.44      1.26 o
   4   1   8       78.94       80.59      3.70 o
   5   1   8        0.77        0.96      1.18 o
   6   1   8       40.65       63.64      6.37 o
  -6   2   8       11.52       13.09      1.31 o
  -5   2   8       47.27       44.45      2.53 o
  -4   2   8       65.94       71.57      2.88 o
  -3   2   8      149.93      153.84      3.09 o
  -2   2   8       36.93       41.50      1.04 o
  -1   2   8      496.60      532.15      5.88 o
   0   2   8      593.88      630.91      6.31 o
   1   2   8       42.96       37.60      0.93 o
   2   2   8      130.80      129.68      1.95 o
   3   2   8       27.03       25.61      1.68 o
   4   2   8        7.50        6.82      1.07 o
   5   2   8        0.04        0.27      0.72 o
  -5   3   8        1.37        1.01      0.82 o
  -4   3   8       43.07       41.67      2.14 o
  -3   3   8       13.22       15.02      0.98 o
  -2   3   8       27.64       21.71      0.76 o
  -1   3   8      108.68      116.31      2.09 o
   0   3   8      901.18      973.82      9.53 o
   1   3   8      413.15      439.06      4.39 o
   2   3   8       43.28       43.33      1.58 o
   3   3   8       27.37       30.29      2.24 o
   4   3   8      122.89      121.20      3.25 o
   5   3   8        5.52        2.18      1.01 o
  -5   4   8        1.91        1.15      1.81 o
  -4   4   8      194.43      194.47      4.55 o
  -3   4   8       28.16       25.05      1.63 o
  -2   4   8        1.59        1.27      0.69 o
  -1   4   8      246.09      285.26      3.46 o
   0   4   8       76.03       76.20      1.55 o
   1   4   8        6.98        4.98      0.65 o
   2   4   8       11.94       14.27      1.42 o
   3   4   8        0.76        1.39      1.21 o
   4   4   8      127.30      116.44      3.32 o
   5   4   8        0.04        0.04      0.58 o
  -5   5   8        5.94        5.67      1.15 o
  -4   5   8       76.65       69.29      7.48 o
  -3   5   8      394.95      387.26      9.99 o
  -2   5   8      199.51      198.84      4.39 o
  -1   5   8       25.42       22.35      1.32 o
   0   5   8      192.93      206.23      4.57 o
   1   5   8       69.44       74.14      3.59 o
   2   5   8       46.94       47.94      3.00 o
   3   5   8       99.91      110.52      5.14 o
   4   5   8        2.29        1.51      0.90 o
  -5   6   8       14.70       11.97      9.07 o
  -4   6   8       75.36       72.98      5.81 o
  -3   6   8      856.13      917.46     22.74 o
  -2   6   8      577.24      602.91     11.27 o
  -1   6   8      101.73      105.74      3.34 o
   0   6   8        6.79        5.72      1.25 o
   1   6   8       25.31       26.67      2.28 o
   2   6   8        0.84        1.11      0.96 o
   3   6   8       58.96       60.91      4.31 o
  -5   7   8        9.82        6.58      2.63 o
  -4   7   8        1.87        1.73      1.07 o
  -3   7   8        0.31        1.60      1.36 o
  -2   7   8        1.04        1.36      1.67 o
  -1   7   8        0.96        0.63      1.02 o
   0   7   8        3.45        4.08      1.20 o
   1   7   8        0.28        0.44      0.96 o
   2   7   8        3.56        2.15      1.13 o
  -4   8   8        2.71        1.26      1.06 o
  -3   8   8       19.41       14.34      2.36 o
  -2   8   8       26.01       28.86      1.93 o
  -1   8   8        7.30        6.21      2.39 o
   0   8   8       13.21       14.49      1.74 o
   1   8   8        3.62        1.96      1.12 o
  -2   9   8       13.77       12.05      2.76 o
  -1  -8   9       14.03       12.74      1.87 o
   0  -8   9        0.00       -0.16      1.19 o
   1  -8   9       40.59       53.44      5.31 o
   2  -8   9        1.43        0.69      1.17 o
   3  -8   9        2.65        2.67      1.17 o
  -3  -7   9        7.84        5.11      1.71 o
  -2  -7   9      166.56      157.03      8.84 o
  -1  -7   9        2.81        3.81      1.40 o
   0  -7   9       14.56       18.55      1.62 o
   1  -7   9        0.18        0.32      0.80 o
   2  -7   9       43.75       35.45      4.46 o
   3  -7   9        2.70        3.26      1.28 o
   4  -7   9       18.19       15.29      3.88 o
  -4  -6   9       33.05       36.10      3.00 o
  -3  -6   9       13.26       12.78      2.88 o
  -2  -6   9      157.30      168.48      6.01 o
  -1  -6   9      103.46      122.53      3.92 o
   0  -6   9       15.27       11.85      3.34 o
   1  -6   9        1.19        2.89      1.16 o
   2  -6   9      579.76      598.44     20.47 o
   3  -6   9       35.07       38.34      2.97 o
   4  -6   9        1.35        1.37      1.38 o
   5  -6   9        0.42        0.41      0.94 o
  -4  -5   9        0.31        0.23      0.59 o
  -3  -5   9       92.15       95.36      4.10 o
  -2  -5   9       30.70       30.23      1.87 o
  -1  -5   9       33.36       32.17      2.96 o
   0  -5   9        7.97        6.76      1.22 o
   1  -5   9       11.47       11.86      1.49 o
   2  -5   9       26.04       28.05      2.51 o
   3  -5   9       44.45       50.61      3.32 o
   4  -5   9      211.19      233.55      7.74 o
   5  -5   9       45.90       53.17      2.83 o
  -5  -4   9       58.21       60.74      2.05 o
  -4  -4   9       77.50       76.29      4.72 o
  -3  -4   9       31.82       30.59      1.99 o
  -2  -4   9       43.71       43.66      1.56 o
  -1  -4   9       13.12       10.36      1.50 o
   0  -4   9       85.18       78.87      2.00 o
   1  -4   9       18.87       20.06      0.77 o
   2  -4   9       49.67       51.30      2.79 o
   3  -4   9       10.90       11.06      1.47 o
   4  -4   9       60.70       63.09      4.41 o
   5  -4   9        8.82        6.92      1.26 o
   6  -4   9        0.13       -0.45      1.58 o
  -5  -3   9        0.03       -0.20      1.06 o
  -4  -3   9       76.27       82.09      2.91 o
  -3  -3   9      201.34      213.67      4.64 o
  -2  -3   9        0.21        0.11      0.32 o
  -1  -3   9        0.07        0.58      0.30 o
   0  -3   9        2.30        4.03      0.38 o
   1  -3   9      177.61      197.47      2.10 o
   2  -3   9        1.77        2.27      0.48 o
   3  -3   9       15.98       17.68      1.46 o
   4  -3   9      121.30      128.92      6.73 o
   5  -3   9        1.37        0.73      2.01 o
   6  -3   9        0.12       -1.65      1.65 o
  -6  -2   9        3.27        2.82      2.22 o
  -5  -2   9        0.20        1.07      1.38 o
  -4  -2   9      123.35      126.37      3.34 o
  -3  -2   9       50.76       41.08      2.27 o
  -2  -2   9       30.63       30.11      0.93 o
  -1  -2   9        0.58        0.50      0.36 o
   0  -2   9      285.02      319.02      3.13 o
   1  -2   9     1159.13     1279.23     12.16 o
   2  -2   9      142.65      140.01      2.55 o
   3  -2   9        3.04        3.74      0.80 o
   4  -2   9        5.62        7.66      1.66 o
   5  -2   9       92.41       86.01      3.29 o
   6  -2   9       22.67       18.85      8.99 o
  -6  -1   9       91.35       91.23      8.09 o
  -5  -1   9      116.63      112.13      3.83 o
  -4  -1   9       41.32       37.46      1.64 o
  -3  -1   9        6.73        7.79      1.07 o
  -2  -1   9      147.89      134.85      1.63 o
  -1  -1   9      107.20      120.15      2.10 o
   0  -1   9      543.47      564.19      4.99 o
   1  -1   9       42.08       50.83      1.11 o
   2  -1   9        9.84       10.51      0.77 o
   3  -1   9        0.21        0.46      0.49 o
   4  -1   9       24.50       18.12      6.25 o
   5  -1   9        0.18       -0.57      1.05 o
   6  -1   9        2.04        1.04      0.91 o
  -6   0   9      142.26      146.32      6.63 o
  -5   0   9        3.24        4.59      2.10 o
  -4   0   9       15.17       14.71      1.95 o
  -3   0   9        2.54        2.64      0.60 o
  -2   0   9       48.55       54.13      1.04 o
  -1   0   9      337.65      345.66      3.98 o
   0   0   9       98.99      100.27      1.43 o
   1   0   9      350.99      357.16      3.44 o
   2   0   9      572.42      578.10      5.46 o
   3   0   9       19.78       16.65      0.74 o
   4   0   9       54.18       51.50      3.34 o
   5   0   9        2.88        3.74      1.81 o
   6   0   9        0.47        0.71      0.93 o
  -6   1   9      103.31      109.48      4.83 o
  -5   1   9       27.40       29.16      3.63 o
  -4   1   9        4.00        4.54      1.67 o
  -3   1   9        0.74        0.65      0.40 o
  -2   1   9      444.50      464.49      5.30 o
  -1   1   9      210.05      216.91      2.97 o
   0   1   9        5.61        3.44      0.68 o
   1   1   9      220.06      251.53      2.92 o
   2   1   9      520.59      484.73      4.76 o
   3   1   9      270.95      270.59      5.26 o
   4   1   9        0.90        1.27      1.86 o
   5   1   9        2.90        4.02      1.51 o
  -6   2   9       15.54       16.32      1.87 o
  -5   2   9        1.24        0.99      1.04 o
  -4   2   9       24.17       28.80      2.36 o
  -3   2   9        7.67        9.17      1.16 o
  -2   2   9        1.66        1.41      0.35 o
  -1   2   9        0.46       -0.06      0.39 o
   0   2   9        8.64       11.72      1.04 o
   1   2   9        4.01        2.87      0.35 o
   2   2   9      341.20      351.47      3.92 o
   3   2   9      315.94      324.05      6.29 o
   4   2   9       18.73       20.14      1.99 o
   5   2   9        1.63       -0.22      0.89 o
  -5   3   9       31.31       25.08      2.03 o
  -4   3   9      679.53      687.16     14.94 o
  -3   3   9        1.03        2.23      0.81 o
  -2   3   9       54.69       44.85      1.04 o
  -1   3   9      236.75      247.18      3.20 o
   0   3   9        0.14        0.04      0.30 o
   1   3   9      118.96      122.62      1.73 o
   2   3   9        7.47       11.25      1.65 o
   3   3   9        0.03        0.23      0.61 o
   4   3   9        8.18        8.87      1.16 o
   5   3   9       25.27       26.22      2.60 o
  -5   4   9       85.89       80.31      6.21 o
  -4   4   9     1643.05     1730.52     35.43 o
  -3   4   9       81.33       83.00      3.37 o
  -2   4   9        6.93        7.48      1.02 o
  -1   4   9        2.46        3.88      0.77 o
   0   4   9      241.62      254.70      4.74 o
   1   4   9        0.19        0.25      0.68 o
   2   4   9        0.07        0.19      0.64 o
   3   4   9        0.35        0.04      0.84 o
   4   4   9        5.09        5.89      1.40 o
  -5   5   9        0.34        1.48      0.91 o
  -4   5   9       37.03       37.37      3.97 o
  -3   5   9       51.37       50.08      2.78 o
  -2   5   9      219.06      207.85      5.08 o
  -1   5   9        0.00        0.68      0.63 o
   0   5   9       41.72       42.06      1.97 o
   1   5   9       67.69       70.54      3.61 o
   2   5   9        7.12       31.79     16.00 o
   3   5   9        2.05        2.11      1.70 o
   4   5   9       64.57       65.08      2.93 o
  -5   6   9        2.21        0.13      0.71 o
  -4   6   9        4.76        2.72      2.08 o
  -3   6   9       33.12       34.10      2.70 o
  -2   6   9       49.42       42.69      2.30 o
  -1   6   9       41.28       41.61      2.07 o
   0   6   9        0.07       -0.20      0.76 o
   1   6   9       74.00       77.14      3.36 o
   2   6   9      332.75      394.96      8.17 o
   3   6   9      171.26      183.42      7.30 o
  -5   7   9        3.28        2.45      3.60 o
  -4   7   9        2.25        3.03      1.24 o
  -3   7   9       24.15       23.65      2.67 o
  -2   7   9      315.44      346.90      9.97 o
  -1   7   9        2.92        2.37      0.92 o
   0   7   9        0.34        0.21      0.66 o
   1   7   9       55.16       54.99      3.19 o
   2   7   9        0.04        0.29      0.80 o
  -4   8   9        0.00        0.28      0.67 o
  -3   8   9       93.10       89.90      4.22 o
  -2   8   9       23.69       24.06      1.78 o
  -1   8   9       11.05       11.81      2.69 o
   0   8   9        7.18        4.22      1.39 o
   1   8   9       18.75       22.27      2.65 o
  -1  -8  10        0.26        0.56      0.95 o
   0  -8  10        4.07        2.25      1.60 o
   1  -8  10       20.85       19.79      5.22 o
   2  -8  10        4.64        3.12      1.45 o
   3  -8  10       19.31       16.71      4.85 o
  -3  -7  10        2.26        1.42      1.46 o
  -2  -7  10       41.30       41.95      3.34 o
  -1  -7  10       81.81       93.77      3.29 o
   0  -7  10        1.25        1.34      0.91 o
   1  -7  10        0.65        0.87      1.08 o
   2  -7  10       33.29       44.81      3.02 o
   3  -7  10      180.69      202.17     13.46 o
   4  -7  10       77.38       78.86      5.97 o
  -3  -6  10       13.74        9.31      1.86 o
  -2  -6  10      297.14      295.52      9.31 o
  -1  -6  10      268.19      273.84      7.62 o
   0  -6  10        1.28        1.11      0.98 o
   1  -6  10        6.87        8.02      1.43 o
   2  -6  10       56.12       56.71      4.32 o
   3  -6  10      295.32      338.97      8.18 o
   4  -6  10       52.43       58.11      4.88 o
   5  -6  10        0.14        0.46      0.87 o
  -4  -5  10        3.21        1.62      0.80 o
  -3  -5  10        0.14        0.52      0.96 o
  -2  -5  10        2.35        2.42      0.93 o
  -1  -5  10       38.46       33.36      2.84 o
   0  -5  10        2.76        1.30      0.95 o
   1  -5  10       16.97       15.88      1.70 o
   2  -5  10       24.10       23.50      2.42 o
   3  -5  10      116.00      126.12      4.13 o
   4  -5  10      282.67      296.70     12.28 o
   5  -5  10       16.81       15.42      1.81 o
  -5  -4  10        0.80        0.51      0.65 o
  -4  -4  10      198.05      207.41      5.49 o
  -3  -4  10       54.66       57.32      3.26 o
  -2  -4  10      212.46      218.44      3.88 o
  -1  -4  10        1.01        1.31      1.06 o
   0  -4  10      215.19      198.58      3.68 o
   1  -4  10       24.33       27.24      0.94 o
   2  -4  10       69.87       69.62      3.09 o
   3  -4  10        7.28        6.95      1.36 o
   4  -4  10       20.55       22.99      4.45 o
   5  -4  10        8.72        7.49      1.78 o
   6  -4  10        4.05        0.63      1.77 o
  -5  -3  10        0.80        1.75      1.23 o
  -4  -3  10       94.84       95.59      2.67 o
  -3  -3  10      233.36      245.35      5.86 o
  -2  -3  10        0.18       -0.01      0.32 o
  -1  -3  10       10.75        9.37      0.53 o
   0  -3  10      234.21      243.42      3.11 o
   1  -3  10        2.45        1.41      0.33 o
   2  -3  10        1.05        1.98      0.49 o
   3  -3  10        4.85        5.01      1.72 o
   4  -3  10        0.02       -1.08      1.52 o
   5  -3  10        4.96        2.62      2.50 o
   6  -3  10        8.45        4.58      2.21 o
  -6  -2  10        7.01        7.37      2.71 o
  -5  -2  10       18.04       19.17      1.88 o
  -4  -2  10        3.08        2.94      0.98 o
  -3  -2  10       38.57       40.46      2.57 o
  -2  -2  10       46.55       42.00      1.25 o
  -1  -2  10       53.01       61.00      1.22 o
   0  -2  10       23.65       27.43      0.69 o
   1  -2  10      801.94      852.38      7.75 o
   2  -2  10      431.41      446.89      7.97 o
   3  -2  10       21.97       22.99      1.36 o
   4  -2  10       78.40       66.12      2.43 o
   5  -2  10        0.16        1.21      0.95 o
   6  -2  10        2.36        3.01      3.08 o
  -6  -1  10        1.69        2.91      2.30 o
  -5  -1  10       26.74       22.35      3.35 o
  -4  -1  10       42.35       38.50      1.63 o
  -3  -1  10        1.24        2.74      0.95 o
  -2  -1  10       44.98       44.85      0.83 o
  -1  -1  10      988.43     1054.84      9.86 o
   0  -1  10     1014.05     1075.37      9.37 o
   1  -1  10       41.15       34.38      0.65 o
   2  -1  10      240.12      244.35      2.90 o
   3  -1  10       14.75       14.23      1.34 o
   4  -1  10       15.65       14.02      2.40 o
   5  -1  10        7.35        7.87      1.75 o
   6  -1  10       27.24       31.30      1.92 o
  -6   0  10        5.12        4.27      1.82 o
  -5   0  10       28.51       23.07      3.02 o
  -4   0  10        1.21        2.04      1.33 o
  -3   0  10        8.58        6.92      1.60 o
  -2   0  10      713.87      764.73      6.90 o
  -1   0  10       28.34       34.12      1.20 o
   0   0  10       86.71       72.24      1.13 o
   1   0  10       98.76       96.06      1.35 o
   2   0  10      303.53      298.88      3.19 o
   3   0  10       10.46        9.98      1.19 o
   4   0  10       19.08       17.00      2.24 o
   5   0  10        2.80        2.15      1.90 o
   6   0  10        3.46        2.11      1.29 o
  -6   1  10       41.86       42.37      2.84 o
  -5   1  10       59.58       48.61      3.41 o
  -4   1  10       11.88       10.32      2.46 o
  -3   1  10      161.12      160.23      2.90 o
  -2   1  10        0.98        0.20      0.30 o
  -1   1  10     3382.56     3468.04     39.58 o
   0   1  10       82.51       85.12      1.70 o
   1   1  10        0.62        0.20      0.16 o
   2   1  10      127.62      122.49      1.69 o
   3   1  10        7.27        7.95      0.94 o
   4   1  10       42.97       40.32      3.99 o
   5   1  10        0.01       -0.31      0.94 o
  -6   2  10        0.43       -0.20      0.79 o
  -5   2  10       38.69       39.21      2.36 o
  -4   2  10       19.87       19.07      2.33 o
  -3   2  10       13.39       11.36      1.34 o
  -2   2  10      286.03      296.06      3.15 o
  -1   2  10      435.07      471.72      4.98 o
   0   2  10        6.83        7.99      0.83 o
   1   2  10        0.03        0.27      0.44 o
   2   2  10        6.01        7.47      0.75 o
   3   2  10       18.73       20.72      2.04 o
   4   2  10        1.89        1.44      0.95 o
   5   2  10        5.06        2.76      1.25 o
  -5   3  10        5.70        6.25      1.51 o
  -4   3  10      105.60       96.53      3.52 o
  -3   3  10      401.20      419.33     11.06 o
  -2   3  10        0.27        0.64      0.41 o
  -1   3  10      159.92      165.90      2.54 o
   0   3  10      155.21      156.40      2.16 o
   1   3  10      622.76      660.09      8.70 o
   2   3  10       96.54       98.20      3.51 o
   3   3  10        1.60        3.92      1.34 o
   4   3  10       16.86       11.00      1.67 o
   5   3  10        5.86        2.58      1.76 o
  -5   4  10        0.02        0.20      0.97 o
  -4   4  10      491.93      492.51      9.91 o
  -3   4  10        3.67        6.04      1.56 o
  -2   4  10       40.42       45.10      1.78 o
  -1   4  10      192.38      209.85      4.13 o
   0   4  10       36.99       33.55      1.39 o
   1   4  10      236.52      243.22      6.50 o
   2   4  10       44.02       45.65      2.18 o
   3   4  10       15.85       19.79      2.53 o
   4   4  10       32.94       29.26      2.14 o
  -5   5  10       27.86       29.12      1.99 o
  -4   5  10        0.43        0.42      1.58 o
  -3   5  10      515.32      513.94     19.04 o
  -2   5  10       12.64       16.25      1.72 o
  -1   5  10        1.51        1.59      0.87 o
   0   5  10      159.19      159.50      3.77 o
   1   5  10        0.07        1.02      1.29 o
   2   5  10        1.99        3.99      2.08 o
   3   5  10       83.02       90.84      4.78 o
   4   5  10       26.35       20.14      1.77 o
  -5   6  10        2.15        0.21      0.76 o
  -4   6  10        0.92        0.83      1.70 o
  -3   6  10       16.89       23.40      3.34 o
  -2   6  10      162.04      161.14      4.00 o
  -1   6  10       19.97       14.03      2.32 o
   0   6  10        3.08        3.92      1.05 o
   1   6  10       14.01       17.83      2.30 o
   2   6  10       13.34       15.24      1.80 o
   3   6  10        0.90        1.61      1.69 o
  -5   7  10        0.91       -0.79      2.89 o
  -4   7  10       24.02       19.29      5.02 o
  -3   7  10        3.36        0.98      1.13 o
  -2   7  10        2.46        3.79      1.81 o
  -1   7  10        0.10        0.26      0.64 o
   0   7  10        0.39        1.04      0.79 o
   1   7  10        0.29       -0.07      0.90 o
   2   7  10        0.81        0.77      0.92 o
  -4   8  10       11.93        7.41      2.32 o
  -3   8  10       76.59       76.63      3.88 o
  -2   8  10      163.29      164.42      4.02 o
  -1   8  10        1.26        1.21      1.24 o
   0   8  10       52.09       64.61      5.19 o
   1   8  10        8.01        2.57      2.78 o
  -1  -8  11        0.64        1.02      0.87 o
   0  -8  11        0.21       -0.09      1.03 o
   1  -8  11       16.80       16.62      2.23 o
   2  -8  11       11.74       13.95      2.12 o
   3  -8  11        1.87        1.22      1.27 o
  -2  -7  11        0.37        0.58      1.25 o
  -1  -7  11      106.69      104.44      4.49 o
   0  -7  11        0.83        0.18      0.62 o
   1  -7  11        1.22        1.65      1.00 o
   2  -7  11       46.91       50.98      4.44 o
   3  -7  11       17.27       21.52      2.47 o
   4  -7  11        3.21        2.06      1.27 o
  -3  -6  11       17.60       17.71      2.96 o
  -2  -6  11       16.60       17.99      2.47 o
  -1  -6  11      187.79      193.33      5.59 o
   0  -6  11        0.91        0.79      0.97 o
   1  -6  11       57.98       64.09      3.41 o
   2  -6  11        1.31        1.66      1.47 o
   3  -6  11      893.21     1020.23     26.53 o
   4  -6  11       83.12       90.74      5.26 o
   5  -6  11        4.78        3.10      2.31 o
  -4  -5  11        0.01        0.16      0.65 o
  -3  -5  11       12.00       11.58      1.44 o
  -2  -5  11       26.01       26.67      3.33 o
  -1  -5  11       10.32       10.50      2.02 o
   0  -5  11        2.48        2.21      0.85 o
   1  -5  11       12.54       13.21      1.63 o
   2  -5  11      107.67      105.66      8.11 o
   3  -5  11      268.08      287.11      7.88 o
   4  -5  11        0.46        0.54      1.55 o
   5  -5  11        7.98        4.50      2.08 o
  -5  -4  11        5.94        3.27      1.37 o
  -4  -4  11       20.44       22.44      1.53 o
  -3  -4  11      100.09      106.62      3.40 o
  -2  -4  11      623.75      637.87      9.32 o
  -1  -4  11      177.06      186.69      5.46 o
   0  -4  11       35.76       37.10      2.37 o
   1  -4  11      333.85      345.88      6.18 o
   2  -4  11      534.98      559.70     11.11 o
   3  -4  11      359.58      376.88      7.52 o
   4  -4  11        0.00        0.92      1.35 o
   5  -4  11        9.11       13.81      2.80 o
  -5  -3  11        0.53        0.73      1.13 o
  -4  -3  11        1.23        0.84      0.77 o
  -3  -3  11      482.64      491.71      9.43 o
  -2  -3  11       10.17       10.59      1.21 o
  -1  -3  11       69.19       67.82      1.35 o
   0  -3  11       11.34       16.59      0.88 o
   1  -3  11        0.80        0.60      0.27 o
   2  -3  11       65.52       55.60      3.00 o
   3  -3  11       10.32       13.13      2.27 o
   4  -3  11       29.99       33.67      2.51 o
   5  -3  11        0.33        0.67      1.81 o
   6  -3  11        2.94        1.02      3.38 o
  -6  -2  11        3.31        3.50      1.75 o
  -5  -2  11        1.03        0.85      0.62 o
  -4  -2  11        1.34        1.54      0.81 o
  -3  -2  11      296.44      311.42      5.52 o
  -2  -2  11      253.25      233.03      2.97 o
  -1  -2  11       14.24       14.60      0.75 o
   0  -2  11        0.36        1.13      0.35 o
   1  -2  11      544.79      582.36      5.28 o
   2  -2  11       47.15       47.21      1.40 o
   3  -2  11       33.33       32.38      1.59 o
   4  -2  11      164.65      150.39      5.91 o
   5  -2  11        0.36        0.03      0.71 o
   6  -2  11       21.87       17.88      3.78 o
  -6  -1  11        8.16        6.69      2.15 o
  -5  -1  11       43.21       30.68      5.72 o
  -4  -1  11       99.24       99.17      3.42 o
  -3  -1  11       61.48       62.33      2.65 o
  -2  -1  11      133.97      112.21      1.49 o
  -1  -1  11        5.43        7.14      0.63 o
   0  -1  11      372.39      398.19      3.44 o
   1  -1  11      172.10      175.19      1.57 o
   2  -1  11       24.28       17.56      0.83 o
   3  -1  11       18.77       18.81      1.41 o
   4  -1  11       64.92       66.91      3.90 o
   5  -1  11        9.20        8.87      1.72 o
   6  -1  11       15.88       23.62      2.84 o
  -6   0  11        0.07        1.55      1.46 o
  -5   0  11       87.69       70.90      7.12 o
  -4   0  11        0.90        0.68      1.14 o
  -3   0  11        1.80        1.46      1.34 o
  -2   0  11      173.20      197.73      2.42 o
  -1   0  11       54.37       56.36      1.53 o
   0   0  11      112.67      127.51      1.61 o
   1   0  11       41.88       39.42      1.04 o
   2   0  11       16.35       12.65      0.71 o
   3   0  11        9.12       11.02      1.01 o
   4   0  11        7.88        7.02      1.67 o
   5   0  11        1.71        0.69      1.08 o
  -6   1  11        9.96        4.75      1.63 o
  -5   1  11       29.04       26.89      3.10 o
  -4   1  11        1.99        2.55      2.53 o
  -3   1  11        0.03        0.42      0.54 o
  -2   1  11       83.82       87.84      1.49 o
  -1   1  11      343.79      369.66      8.18 o
   0   1  11      157.56      154.37      2.11 o
   1   1  11      152.06      165.12      2.84 o
   2   1  11      223.58      231.32      2.72 o
   3   1  11      189.70      177.20      3.36 o
   4   1  11       51.06       43.49      3.89 o
   5   1  11       16.55       13.89      1.80 o
  -6   2  11       12.30       10.35      2.50 o
  -5   2  11       75.63       74.42      3.19 o
  -4   2  11       86.27       87.57      3.51 o
  -3   2  11       10.15        9.21      1.35 o
  -2   2  11      139.32      126.06      2.41 o
  -1   2  11      189.09      192.37      2.54 o
   0   2  11       88.29       94.72      1.70 o
   1   2  11      267.57      268.28      3.29 o
   2   2  11       77.81       76.88      2.57 o
   3   2  11      592.71      580.03     10.47 o
   4   2  11        1.80        1.89      0.90 o
   5   2  11        0.28        0.28      0.59 o
  -6   3  11        2.72        0.61      0.71 o
  -5   3  11       49.81       47.94      2.57 o
  -4   3  11       30.42       25.49      1.67 o
  -3   3  11       30.89       30.22      1.72 o
  -2   3  11        3.34        3.55      0.58 o
  -1   3  11       45.98       42.80      1.14 o
   0   3  11        4.53        4.95      0.69 o
   1   3  11       88.20       98.68      2.24 o
   2   3  11      137.22      153.51      4.10 o
   3   3  11        0.01       -0.65      0.96 o
   4   3  11        5.30        4.47      1.33 o
   5   3  11       25.13       29.13      3.16 o
  -5   4  11        2.17        2.56      0.94 o
  -4   4  11       72.59       79.52      3.06 o
  -3   4  11     1331.27     1411.14     29.37 o
  -2   4  11        3.48        2.98      0.81 o
  -1   4  11       21.28       21.16      1.51 o
   0   4  11        9.22       10.09      1.17 o
   1   4  11      108.22      107.51      4.33 o
   2   4  11       97.78      104.29      3.22 o
   3   4  11        7.34       10.33      2.12 o
   4   4  11        0.91        0.72      0.85 o
  -5   5  11        3.15        2.20      1.05 o
  -4   5  11      113.60      122.92      6.47 o
  -3   5  11      134.82      142.31      4.81 o
  -2   5  11        0.55        0.69      0.87 o
  -1   5  11        2.52        2.46      0.96 o
   0   5  11        1.18        1.72      0.73 o
   1   5  11        0.90        0.86      1.26 o
   2   5  11       52.02       62.73      5.13 o
   3   5  11        1.24        1.79      1.58 o
  -5   6  11       81.56       96.61      3.69 o
  -4   6  11       39.75       43.23      4.38 o
  -3   6  11        0.41        0.01      0.66 o
  -2   6  11        0.53       -0.08      0.55 o
  -1   6  11       26.80       24.25      1.48 o
   0   6  11       13.82       14.69      1.64 o
   1   6  11        2.87        2.68      1.48 o
   2   6  11       55.00       56.81      2.76 o
   3   6  11       52.96       54.04      3.46 o
  -5   7  11        1.35        1.26      2.95 o
  -4   7  11        1.43        1.09      1.46 o
  -3   7  11        0.14        0.04      0.75 o
  -2   7  11       49.11       48.62      2.99 o
  -1   7  11        0.87        0.90      0.75 o
   0   7  11        1.76        1.80      0.71 o
   1   7  11        2.79        0.97      1.17 o
   2   7  11      101.41      120.95      4.09 o
  -3   8  11       58.57       57.51      6.56 o
  -2   8  11       61.13       58.74      2.34 o
  -1   8  11       12.37       10.81      1.87 o
   0   8  11        2.64        0.97      1.46 o
  -1  -8  12        0.02        0.44      2.16 o
   0  -8  12        0.24        0.63      1.17 o
   1  -8  12        0.77        1.65      2.06 o
   2  -8  12       63.63       71.48      5.82 o
  -2  -7  12        0.82        1.06      1.33 o
  -1  -7  12        0.52        0.58      0.92 o
   0  -7  12       10.97       11.26      2.12 o
   1  -7  12       48.11       46.47      2.49 o
   2  -7  12       55.35       64.28      3.77 o
   3  -7  12        5.27        4.78      0.91 o
   4  -7  12       39.87       32.34      6.41 o
  -3  -6  12       10.86        9.90      2.17 o
  -2  -6  12        0.72       -0.03      1.03 o
  -1  -6  12       51.98       52.73      2.72 o
   0  -6  12       48.52       57.52      2.82 o
   1  -6  12        5.78        6.93      1.66 o
   2  -6  12       24.05       27.12      3.85 o
   3  -6  12      182.45      189.78      8.94 o
   4  -6  12        0.02        0.24      1.07 o
  -4  -5  12       28.95       32.35      2.24 o
  -3  -5  12        0.29        0.26      0.99 o
  -2  -5  12        1.55        0.50      1.21 o
  -1  -5  12        7.16        5.64      1.48 o
   0  -5  12       20.80       14.45      1.38 o
   1  -5  12        1.27        1.65      1.59 o
   2  -5  12        0.65        0.36      0.79 o
   3  -5  12      403.99      441.08      9.76 o
   4  -5  12       20.50       22.16      5.28 o
   5  -5  12        1.04        0.39      1.17 o
  -5  -4  12       10.32        8.55      4.39 o
  -4  -4  12        8.14        9.18      1.20 o
  -3  -4  12      444.51      469.36      8.01 o
  -2  -4  12      328.70      328.46      6.69 o
  -1  -4  12        9.30        8.84      1.54 o
   0  -4  12      120.33      123.69      3.30 o
   1  -4  12        5.13        6.72      1.17 o
   2  -4  12      313.62      332.58      7.35 o
   3  -4  12      375.13      408.64      9.09 o
   4  -4  12        0.44        0.13      0.74 o
   5  -4  12        5.39        4.34      5.13 o
  -5  -3  12        2.70        1.57      0.59 o
  -4  -3  12        0.90        1.47      0.84 o
  -3  -3  12      610.08      635.63     10.23 o
  -2  -3  12       19.87       25.35      2.60 o
  -1  -3  12       19.22       14.32      0.82 o
   0  -3  12       48.73       46.73      1.32 o
   1  -3  12      284.21      297.47      7.43 o
   2  -3  12        0.01       -0.15      0.77 o
   3  -3  12        4.48        2.66      1.25 o
   4  -3  12       24.97       27.01      2.28 o
   5  -3  12        0.12        1.67      2.06 o
  -5  -2  12       23.07       20.97      3.48 o
  -4  -2  12       33.71       34.38      2.44 o
  -3  -2  12      210.40      207.20      4.42 o
  -2  -2  12      122.09      114.40      2.18 o
  -1  -2  12       40.49       39.40      1.06 o
   0  -2  12      133.41      119.98      2.15 o
   1  -2  12        2.12        2.40      0.41 o
   2  -2  12       49.51       46.88      2.26 o
   3  -2  12       10.32       12.64      1.26 o
   4  -2  12       16.81       12.16      2.21 o
   5  -2  12      103.96       91.51     12.04 o
  -6  -1  12        5.53        5.87      2.04 o
  -5  -1  12        2.17        1.59      1.76 o
  -4  -1  12       24.50       23.03      2.21 o
  -3  -1  12        2.34        2.73      1.27 o
  -2  -1  12      477.92      448.02      6.41 o
  -1  -1  12      511.60      565.22      7.73 o
   0  -1  12       73.85       78.65      1.26 o
   1  -1  12       66.57       63.99      1.23 o
   2  -1  12       76.81       77.97      1.72 o
   3  -1  12        2.77        2.25      1.00 o
   4  -1  12        2.24        2.36      1.57 o
   5  -1  12       41.59       38.35      2.46 o
  -6   0  12        2.34        0.67      1.28 o
  -5   0  12       44.19       37.85      2.71 o
  -4   0  12        2.98        2.62      1.95 o
  -3   0  12       20.22       21.41      1.92 o
  -2   0  12      402.34      445.20      4.87 o
  -1   0  12       90.83       89.65      1.77 o
   0   0  12       63.16       57.52      1.19 o
   1   0  12      246.97      242.99      2.70 o
   2   0  12       89.28       91.65      2.02 o
   3   0  12       24.83       21.76      2.18 o
   4   0  12       14.90       14.43      1.97 o
   5   0  12       26.25       20.12      1.99 o
  -6   1  12       30.96       37.28      2.83 o
  -5   1  12      190.99      179.64      5.08 o
  -4   1  12       12.73        8.41      2.26 o
  -3   1  12        0.76        0.74      0.80 o
  -2   1  12       59.93       64.48      1.36 o
  -1   1  12       27.55       28.33      1.24 o
   0   1  12      451.08      478.56      4.88 o
   1   1  12       17.29       20.38      1.04 o
   2   1  12      106.22      113.42      3.24 o
   3   1  12       79.04       78.48      2.88 o
   4   1  12       14.35       12.98      2.17 o
   5   1  12        5.26        3.72      1.94 o
  -6   2  12        1.36        2.02      1.41 o
  -5   2  12       39.54       41.47      2.67 o
  -4   2  12      564.15      591.19     12.38 o
  -3   2  12       56.21       53.08      2.40 o
  -2   2  12       52.81       46.43      1.53 o
  -1   2  12       22.29       23.03      0.95 o
   0   2  12        8.24       10.23      0.71 o
   1   2  12       43.69       43.25      1.75 o
   2   2  12        0.91        1.63      0.93 o
   3   2  12       11.54        9.13      1.25 o
   4   2  12        1.21        0.85      1.13 o
   5   2  12        5.20        5.30      2.00 o
  -6   3  12       24.41       22.04      1.87 o
  -5   3  12       60.18       55.62      2.89 o
  -4   3  12      297.44      304.10     13.97 o
  -3   3  12        9.75        9.60      1.32 o
  -2   3  12       73.09       77.19      2.37 o
  -1   3  12        3.68        2.17      0.52 o
   0   3  12       37.10       37.17      1.14 o
   1   3  12      172.06      171.16      3.93 o
   2   3  12       22.23       20.84      2.05 o
   3   3  12      116.09      112.53      4.02 o
   4   3  12       30.36       28.15      3.13 o
  -5   4  12        8.32        3.90      2.25 o
  -4   4  12       43.45       46.74      2.50 o
  -3   4  12      858.02      915.44     19.34 o
  -2   4  12        9.95        9.53      1.03 o
  -1   4  12       12.43       14.75      1.37 o
   0   4  12       85.98       94.17      2.79 o
   1   4  12       21.71       19.71      2.13 o
   2   4  12      227.96      241.38      5.16 o
   3   4  12       36.39       36.17      2.93 o
   4   4  12       12.36        6.91      1.25 o
  -5   5  12        2.22        1.29      1.06 o
  -4   5  12       46.67       43.90      4.25 o
  -3   5  12      129.13      139.74      5.26 o
  -2   5  12      359.50      366.55     10.10 o
  -1   5  12       21.43       23.12      1.76 o
   0   5  12       74.94       71.88      2.63 o
   1   5  12      639.11      709.01     14.63 o
   2   5  12       33.74       42.46      4.54 o
   3   5  12        0.05        0.51      1.26 o
  -5   6  12        4.69        2.22      1.85 o
  -4   6  12       31.62       40.30      4.44 o
  -3   6  12       32.99       24.38      5.18 o
  -2   6  12        1.51        2.68      0.89 o
  -1   6  12       16.56       13.93      2.67 o
   0   6  12       62.43       60.09      4.83 o
   1   6  12        5.41        6.70      1.82 o
   2   6  12        2.24        2.41      1.12 o
  -4   7  12        3.18        1.64      1.57 o
  -3   7  12        1.88        0.55      0.85 o
  -2   7  12        8.75        5.26      2.81 o
  -1   7  12       13.40        9.39      1.79 o
   0   7  12       36.54       33.29      2.10 o
   1   7  12        0.68        1.21      1.25 o
  -3   8  12       14.64        8.55      2.09 o
  -2   8  12       30.60       32.98      1.76 o
  -1   8  12       82.00       83.76      7.59 o
   0   8  12        0.12       -0.27      1.11 o
   0  -8  13        0.65        0.64      1.06 o
   1  -8  13        1.17        0.33      1.20 o
   2  -8  13      107.98      141.97     15.06 o
  -2  -7  13        5.74        3.79      1.61 o
  -1  -7  13        3.22        0.99      0.94 o
   0  -7  13        9.54        8.56      2.43 o
   1  -7  13        9.05        7.67      1.12 o
   2  -7  13        4.46        4.78      1.66 o
   3  -7  13        0.65        0.40      0.81 o
  -3  -6  13        0.97        0.70      1.14 o
  -2  -6  13        0.00        0.14      1.36 o
  -1  -6  13       20.32       19.22      2.21 o
   0  -6  13      142.34      147.17      4.51 o
   1  -6  13        1.09        0.47      0.74 o
   2  -6  13        0.98        1.76      1.37 o
   3  -6  13       10.33       11.19      1.42 o
   4  -6  13       15.67       10.29      2.37 o
  -4  -5  13        4.08        1.02      1.29 o
  -3  -5  13        2.74        4.30      1.51 o
  -2  -5  13        0.17        0.35      1.10 o
  -1  -5  13       26.22       27.21      2.37 o
   0  -5  13       79.36       82.29      2.73 o
   1  -5  13       31.99       30.35      3.28 o
   2  -5  13       17.88       16.53      3.69 o
   3  -5  13       41.02       39.96      3.23 o
   4  -5  13       26.87       26.64      2.41 o
   5  -5  13        4.35        2.06      2.03 o
  -4  -4  13       19.83       21.12      1.88 o
  -3  -4  13        7.88        7.42      1.05 o
  -2  -4  13      230.76      232.17      8.03 o
  -1  -4  13       82.88       77.64      4.25 o
   0  -4  13       17.03       20.13      1.63 o
   1  -4  13       17.42       18.85      1.51 o
   2  -4  13      302.77      311.31      9.11 o
   3  -4  13       79.31       77.54      3.65 o
   4  -4  13       67.89       69.02      3.31 o
   5  -4  13       18.31        5.28      4.93 o
  -5  -3  13        4.94        4.43      0.85 o
  -4  -3  13       13.36       13.42      1.53 o
  -3  -3  13       22.57       22.06      1.81 o
  -2  -3  13      281.59      288.86      4.49 o
  -1  -3  13       61.46       64.77      2.04 o
   0  -3  13       22.16       24.34      1.47 o
   1  -3  13      240.88      240.99     10.30 o
   2  -3  13       76.96       83.99      3.30 o
   3  -3  13        9.61       10.47      1.40 o
   4  -3  13        0.11       -0.09      0.65 o
   5  -3  13       38.63       42.68      4.83 o
  -5  -2  13       17.34       14.43      3.60 o
  -4  -2  13       78.81       82.33      3.84 o
  -3  -2  13     1596.36     1736.00     32.12 o
  -2  -2  13       21.94       19.94      1.04 o
  -1  -2  13       36.47       31.69      1.09 o
   0  -2  13        0.28        0.81      0.41 o
   1  -2  13      969.50      978.33     10.52 o
   2  -2  13      101.73       89.46      2.68 o
   3  -2  13       17.30       16.98      1.39 o
   4  -2  13        1.27        2.54      0.81 o
   5  -2  13       34.21       25.25      4.18 o
  -6  -1  13        4.51        2.44      1.61 o
  -5  -1  13        5.23        2.50      1.78 o
  -4  -1  13       18.95       19.40      1.57 o
  -3  -1  13        3.11        2.83      1.47 o
  -2  -1  13       25.80       25.30      0.96 o
  -1  -1  13      681.04      715.84      7.33 o
   0  -1  13       90.96       87.48      1.52 o
   1  -1  13        0.01        0.37      0.33 o
   2  -1  13       56.38       55.98      1.92 o
   3  -1  13        7.71        5.06      1.17 o
   4  -1  13       16.86       15.48      1.91 o
   5  -1  13        1.06        0.43      0.99 o
  -6   0  13        0.35       -0.15      1.02 o
  -5   0  13        0.55        0.70      0.97 o
  -4   0  13       65.88       63.83      4.14 o
  -3   0  13       10.06       10.40      1.58 o
  -2   0  13       16.67       19.74      1.08 o
  -1   0  13       23.02       21.87      1.08 o
   0   0  13        5.37        6.23      0.40 o
   1   0  13        3.28        4.22      0.68 o
   2   0  13       77.08       80.92      2.63 o
   3   0  13      121.24       89.97      6.62 o
   4   0  13       41.09       31.01      5.10 o
   5   0  13        8.12        4.75      1.20 o
  -6   1  13       22.78       20.13      2.91 o
  -5   1  13       96.33      103.06      4.12 o
  -4   1  13       49.17       50.32      3.84 o
  -3   1  13        5.69        5.59      1.27 o
  -2   1  13      188.23      183.45      3.03 o
  -1   1  13     1481.19     1612.91     18.69 o
   0   1  13        1.20        1.27      0.35 o
   1   1  13       84.77       85.87      1.95 o
   2   1  13       83.36       86.16      3.15 o
   3   1  13      422.92      419.25      8.87 o
   4   1  13        0.08        0.09      1.23 o
   5   1  13        1.40        0.30      0.49 o
  -6   2  13        7.33        5.60      1.92 o
  -5   2  13        5.37        5.61      1.73 o
  -4   2  13      441.61      448.16      9.97 o
  -3   2  13      193.98      191.88      7.13 o
  -2   2  13        0.56        0.42      0.50 o
  -1   2  13       16.42       16.21      1.80 o
   0   2  13      356.97      371.64      4.42 o
   1   2  13      228.25      232.86      4.42 o
   2   2  13       15.09       15.66      1.58 o
   3   2  13      246.70      253.42      5.27 o
   4   2  13      213.67      210.17      8.26 o
   5   2  13       15.54        9.29      2.18 o
  -6   3  13       14.59       12.42      1.62 o
  -5   3  13       33.30       34.67      2.58 o
  -4   3  13      255.29      233.88     14.34 o
  -3   3  13        0.76        0.77      0.79 o
  -2   3  13       76.00       70.68      2.06 o
  -1   3  13       59.69       56.73      2.07 o
   0   3  13      141.24      135.72      2.31 o
   1   3  13      285.53      298.63      5.47 o
   2   3  13        8.41        7.93      1.62 o
   3   3  13        0.44        0.00      0.43 o
   4   3  13        0.28        0.24      0.45 o
  -5   4  13        6.86        3.30      3.30 o
  -4   4  13        0.29       -0.68      0.95 o
  -3   4  13      295.95      311.19     12.21 o
  -2   4  13        8.32        9.43      1.44 o
  -1   4  13       20.09       21.56      1.52 o
   0   4  13       10.80       10.15      1.16 o
   1   4  13       14.92       13.91      1.84 o
   2   4  13      112.48      116.52      3.38 o
   3   4  13       17.49       18.52      2.33 o
   4   4  13        0.03        0.09      0.51 o
  -5   5  13        5.20        2.27      1.87 o
  -4   5  13        0.74        1.72      1.08 o
  -3   5  13        0.08       -0.74      1.31 o
  -2   5  13        4.75        4.67      1.10 o
  -1   5  13        3.56        4.35      1.13 o
   0   5  13       83.58       87.37      2.89 o
   1   5  13        0.86        0.37      1.26 o
   2   5  13       21.52       27.85      3.95 o
   3   5  13       43.30       48.14      2.95 o
  -5   6  13       19.50       21.73      2.81 o
  -4   6  13       19.06       27.49      4.04 o
  -3   6  13        3.08        2.11      1.17 o
  -2   6  13       92.58       89.09      4.53 o
  -1   6  13       37.08       33.08      2.68 o
   0   6  13       19.81       20.04      2.12 o
   1   6  13       28.88       33.49      2.75 o
   2   6  13       49.93       56.25      2.63 o
  -4   7  13        6.76        5.19      1.98 o
  -3   7  13       16.32        9.34      4.52 o
  -2   7  13        1.82        0.90      0.66 o
  -1   7  13       30.38       30.58      1.90 o
   0   7  13        1.63        1.29      0.91 o
   1   7  13        0.76        1.21      1.09 o
  -2   8  13        0.84        0.43      0.56 o
  -1   8  13        3.54        1.90      1.30 o
   1  -8  14        1.82        1.50      1.75 o
  -2  -7  14        3.20        2.08      1.13 o
  -1  -7  14       14.21       13.32      1.92 o
   0  -7  14       24.40       24.28      2.53 o
   1  -7  14       24.79       22.39      2.56 o
   2  -7  14       29.01       31.57      7.57 o
   3  -7  14        6.38        3.31      2.48 o
  -3  -6  14        1.55        0.90      1.03 o
  -2  -6  14        5.38        5.02      1.80 o
  -1  -6  14        0.08        0.21      0.78 o
   0  -6  14       85.64       76.84      3.74 o
   1  -6  14       22.94       15.31      3.00 o
   2  -6  14        4.97        4.18      1.79 o
   3  -6  14       24.93       26.80      2.76 o
   4  -6  14       29.56       28.73      3.01 o
  -4  -5  14       11.67       14.49      1.79 o
  -3  -5  14       18.70       21.72      2.62 o
  -2  -5  14        0.05       -1.52      1.78 o
  -1  -5  14       11.44       10.46      1.79 o
   0  -5  14        2.13        2.82      0.94 o
   1  -5  14      111.85      104.24      5.10 o
   2  -5  14       42.19       44.66      3.79 o
   3  -5  14       73.26       68.62      7.24 o
   4  -5  14      218.56      245.29      9.13 o
  -4  -4  14       19.68       18.18      4.51 o
  -3  -4  14       15.50       15.68      2.59 o
  -2  -4  14       18.94       13.57      2.93 o
  -1  -4  14        0.74        0.80      1.31 o
   0  -4  14       12.12       13.79      1.48 o
   1  -4  14       14.83       15.84      1.46 o
   2  -4  14       23.79       21.24      4.32 o
   3  -4  14       83.80       88.40      3.68 o
   4  -4  14       29.20       26.75      2.74 o
   5  -4  14       23.38       27.61      2.98 o
  -5  -3  14        0.07        0.40      0.82 o
  -4  -3  14        0.72        0.92      1.30 o
  -3  -3  14      107.00      110.70      3.93 o
  -2  -3  14        8.58        6.48      2.16 o
  -1  -3  14       84.32       80.75      2.18 o
   0  -3  14        9.82        9.79      1.05 o
   1  -3  14        0.63        0.82      0.83 o
   2  -3  14       73.10       64.62      2.86 o
   3  -3  14       85.33       84.00      4.15 o
   4  -3  14        0.04        0.08      0.86 o
   5  -3  14        1.16        0.50      1.50 o
  -5  -2  14        9.55        7.82      1.89 o
  -4  -2  14       50.05       50.85      2.59 o
  -3  -2  14      264.13      284.73      7.81 o
  -2  -2  14       74.71       70.54      2.72 o
  -1  -2  14        1.43        1.79      0.50 o
   0  -2  14        1.82        1.15      0.57 o
   1  -2  14      126.06      123.02      6.53 o
   2  -2  14      618.37      601.61     18.77 o
   3  -2  14       53.50       42.83      2.72 o
   4  -2  14        9.49        9.22      1.43 o
   5  -2  14        6.06        1.95      1.49 o
  -5  -1  14        2.47        2.07      1.54 o
  -4  -1  14       77.69       76.24      2.80 o
  -3  -1  14      246.77      255.45      6.89 o
  -2  -1  14      277.55      269.69      4.26 o
  -1  -1  14       24.92       25.48      1.05 o
   0  -1  14       11.92       10.62      0.66 o
   1  -1  14      188.27      195.20      3.44 o
   2  -1  14       22.55       24.52      1.60 o
   3  -1  14        8.56        8.42      1.02 o
   4  -1  14      106.81       99.88     13.19 o
   5  -1  14       34.92       28.47      3.79 o
  -6   0  14       57.88       41.68     30.01 o
  -5   0  14       36.28       45.05      2.82 o
  -4   0  14       21.38       18.70      2.57 o
  -3   0  14       67.07       69.14      2.86 o
  -2   0  14        4.96        2.85      0.57 o
  -1   0  14      422.70      454.94      5.35 o
   0   0  14        0.32        0.78      0.37 o
   1   0  14       10.98       10.16      1.05 o
   2   0  14       11.66       12.37      1.39 o
   3   0  14        0.07        0.50      0.89 o
   4   0  14        0.02        0.94      1.91 o
   5   0  14        0.40       -0.03      0.48 o
  -6   1  14        1.14        2.52      1.71 o
  -5   1  14      216.89      205.65      5.63 o
  -4   1  14        5.17        1.55      1.66 o
  -3   1  14        1.60        1.05      0.80 o
  -2   1  14        9.33       11.82      0.82 o
  -1   1  14      426.95      472.30      5.37 o
   0   1  14       18.01       11.45      0.62 o
   1   1  14        7.45        7.12      1.02 o
   2   1  14        3.93        4.84      0.94 o
   3   1  14      182.21      188.76      4.65 o
   4   1  14       14.99       17.67      3.13 o
   5   1  14        1.72        0.87      1.66 o
  -6   2  14        0.25       -0.01      0.83 o
  -5   2  14        7.48        2.79      1.88 o
  -4   2  14       22.35       22.61      3.90 o
  -3   2  14      150.15      159.55      5.49 o
  -2   2  14       39.08       40.10      1.56 o
  -1   2  14       19.82       21.66      1.61 o
   0   2  14        0.34        0.34      0.37 o
   1   2  14      220.16      233.49      4.71 o
   2   2  14      106.44      114.34      3.23 o
   3   2  14       92.52       90.57      4.03 o
   4   2  14        1.01       -0.23      1.71 o
  -5   3  14        5.22        4.18      1.54 o
  -4   3  14       59.37       58.19      4.73 o
  -3   3  14       37.17       36.81      2.16 o
  -2   3  14        6.71        6.39      1.00 o
  -1   3  14        1.86        3.04      0.88 o
   0   3  14       23.47       20.82      1.70 o
   1   3  14      309.00      328.68      5.93 o
   2   3  14      126.34      139.03      4.20 o
   3   3  14       12.04       13.46      1.19 o
   4   3  14       26.03       14.35      3.92 o
  -5   4  14       48.38       51.54      7.18 o
  -4   4  14       10.97       10.76      4.37 o
  -3   4  14      180.03      191.71      7.69 o
  -2   4  14      186.35      184.69      7.78 o
  -1   4  14        1.11        1.89      0.79 o
   0   4  14        2.31        2.37      1.23 o
   1   4  14       16.49       15.80      1.93 o
   2   4  14        3.89        4.68      1.18 o
   3   4  14        1.86        1.53      0.72 o
  -5   5  14        1.59        0.75      0.95 o
  -4   5  14        1.49        0.91      0.99 o
  -3   5  14       48.26       41.55      3.57 o
  -2   5  14      368.41      395.83     11.12 o
  -1   5  14       35.43       33.79      1.89 o
   0   5  14       45.22       44.95      2.18 o
   1   5  14        5.05        4.36      1.51 o
   2   5  14       57.56       66.78      5.11 o
   3   5  14        0.83        1.59      1.33 o
  -5   6  14        5.26        0.06      0.66 o
  -4   6  14        0.31       -0.09      1.36 o
  -3   6  14        3.37        2.12      1.30 o
  -2   6  14       14.80       14.85      3.13 o
  -1   6  14       18.16       13.71      1.81 o
   0   6  14       17.37       18.31      2.27 o
   1   6  14       15.76       18.45      2.18 o
   2   6  14        0.00        0.17      0.68 o
  -4   7  14        8.88        4.78      1.84 o
  -3   7  14        5.37        4.59      2.46 o
  -2   7  14       11.68        4.70      1.58 o
  -1   7  14        7.56        5.68      1.00 o
   0   7  14       20.21       14.64      2.19 o
   1   7  14        1.04       -0.25      0.92 o
  -1  -7  15       37.99       31.63      3.60 o
   0  -7  15        3.27        1.02      1.20 o
   1  -7  15        3.29        1.28      0.77 o
   2  -7  15       42.78       52.27      5.44 o
   3  -7  15       15.63        6.39      3.99 o
  -3  -6  15        6.06        5.23      2.22 o
  -2  -6  15        2.20        0.99      1.19 o
  -1  -6  15       16.13       15.61      1.88 o
   0  -6  15       34.30       28.35      4.33 o
   1  -6  15        9.59       10.27      2.16 o
   2  -6  15        0.85        1.45      1.39 o
   3  -6  15        5.45        3.78      2.84 o
   4  -6  15        4.65        1.23      1.60 o
  -3  -5  15       21.35       20.89      3.85 o
  -2  -5  15        0.25        0.30      1.08 o
  -1  -5  15       47.09       47.79      2.73 o
   0  -5  15       15.21       11.93      1.40 o
   1  -5  15        0.45       -0.17      1.00 o
   2  -5  15        0.17        0.18      1.03 o
   3  -5  15        0.27       -0.06      0.71 o
   4  -5  15       22.58       29.92      2.23 o
  -4  -4  15       16.67       18.38      1.60 o
  -3  -4  15        5.04        4.57      1.22 o
  -2  -4  15        2.43        2.39      0.94 o
  -1  -4  15        4.94        4.45      1.33 o
   0  -4  15       14.96       14.87      1.42 o
   1  -4  15        1.28        1.00      0.94 o
   2  -4  15       32.44       34.57      6.20 o
   3  -4  15        0.01       -0.38      0.65 o
   4  -4  15      115.10      133.10      4.58 o
   5  -4  15       26.27       30.00      5.87 o
  -5  -3  15        5.43        4.46      1.52 o
  -4  -3  15       18.07       19.31      1.65 o
  -3  -3  15       26.03       27.84      2.51 o
  -2  -3  15       42.81       44.42      3.34 o
  -1  -3  15       13.41       11.89      1.67 o
   0  -3  15        0.04        0.10      0.52 o
   1  -3  15        0.02        0.12      0.71 o
   2  -3  15      127.77      116.14     18.20 o
   3  -3  15       93.21      100.95      8.05 o
   4  -3  15       10.80       10.95      1.46 o
   5  -3  15        0.27       -0.51      1.78 o
  -5  -2  15        2.53        3.03      1.51 o
  -4  -2  15        3.14        4.04      1.17 o
  -3  -2  15      144.39      146.89      5.34 o
  -2  -2  15     2323.69     2486.83     56.26 o
  -1  -2  15       52.17       50.90      2.04 o
   0  -2  15       14.29       16.40      1.32 o
   1  -2  15      196.39      198.21      6.10 o
   2  -2  15      878.17      894.57     32.44 o
   3  -2  15        3.51        3.92      0.95 o
   4  -2  15        6.32        7.17      1.06 o
   5  -2  15       15.98        9.76      2.83 o
  -5  -1  15       15.91       16.53      1.97 o
  -4  -1  15       16.20       15.58      1.52 o
  -3  -1  15       22.90       22.58      2.31 o
  -2  -1  15       31.61       31.08      3.37 o
  -1  -1  15        2.05        0.50      0.68 o
   0  -1  15       47.77       47.10      1.63 o
   1  -1  15        0.76        1.72      1.15 o
   2  -1  15       13.40       12.81      1.26 o
   3  -1  15        1.89        1.96      0.87 o
   4  -1  15        0.02        0.51      0.74 o
   5  -1  15        1.76        0.53      0.55 o
  -5   0  15       76.58       69.10      3.37 o
  -4   0  15      537.97      601.06     13.74 o
  -3   0  15      284.60      302.19      6.41 o
  -2   0  15       77.91       73.82      2.20 o
  -1   0  15      268.58      287.23      4.75 o
   0   0  15       29.62       29.07      1.00 o
   1   0  15       54.54       55.67      2.14 o
   2   0  15       78.65       81.21      2.94 o
   3   0  15       11.43        8.85      1.43 o
   4   0  15       87.56       83.18      4.82 o
   5   0  15       21.58       21.74      3.27 o
  -6   1  15        2.04        1.22      1.09 o
  -5   1  15      127.91      142.59      5.53 o
  -4   1  15      125.73      139.55      5.11 o
  -3   1  15       10.36       10.33      1.52 o
  -2   1  15        3.22        4.10      0.87 o
  -1   1  15       56.65       58.94      2.18 o
   0   1  15        1.40        2.24      0.60 o
   1   1  15       50.40       49.28      1.79 o
   2   1  15       14.32       15.08      1.14 o
   3   1  15       69.48       67.54      3.73 o
   4   1  15       30.57       26.49      3.33 o
  -6   2  15        3.04        1.66      1.51 o
  -5   2  15        1.84        2.25      1.35 o
  -4   2  15       16.18       14.28      2.39 o
  -3   2  15       79.76       83.00      3.74 o
  -2   2  15       50.59       53.44      2.02 o
  -1   2  15       46.37       55.24      2.52 o
   0   2  15      139.49      135.11      3.27 o
   1   2  15      221.56      234.74      5.16 o
   2   2  15      290.76      297.90      5.65 o
   3   2  15      134.03      107.26      7.55 o
   4   2  15      102.47      102.69      6.57 o
  -5   3  15        0.09       -0.30      0.99 o
  -4   3  15        0.00        0.15      0.67 o
  -3   3  15       96.05       93.10      4.34 o
  -2   3  15       88.91       85.84      3.06 o
  -1   3  15       65.00       70.78      2.26 o
   0   3  15       37.15       33.28      1.83 o
   1   3  15      217.46      233.57      4.71 o
   2   3  15       46.99       51.28      2.69 o
   3   3  15        0.60       -0.57      0.57 o
   4   3  15        4.02        3.06      1.66 o
  -5   4  15        3.88        3.09      1.29 o
  -4   4  15        3.58        2.30      1.63 o
  -3   4  15      115.70      118.97      4.86 o
  -2   4  15       37.16       39.72      3.52 o
  -1   4  15       32.54       32.90      2.79 o
   0   4  15       24.15       22.43      1.85 o
   1   4  15       11.19       11.90      1.73 o
   2   4  15        3.96        4.39      1.10 o
   3   4  15        2.93        1.17      0.59 o
  -5   5  15        1.73        0.78      1.04 o
  -4   5  15       12.30        9.82      5.03 o
  -3   5  15       21.60       24.18      3.18 o
  -2   5  15        2.59        3.92      1.83 o
  -1   5  15       14.80       11.62      1.44 o
   0   5  15       11.76       11.65      1.37 o
   1   5  15       37.39       41.21      2.68 o
   2   5  15       17.60       12.84      4.38 o
   3   5  15        0.44        0.82      1.02 o
  -4   6  15        0.01        0.58      1.65 o
  -3   6  15        9.16        8.83      3.95 o
  -2   6  15       14.59       16.02      3.36 o
  -1   6  15       67.93       50.94      4.42 o
   0   6  15       16.13       16.42      2.18 o
   1   6  15        0.88        0.88      1.19 o
   2   6  15       17.94       20.15      1.59 o
  -3   7  15        0.17       -0.51      1.59 o
  -2   7  15        0.84        0.15      0.44 o
  -1   7  15       62.88       53.74      4.71 o
   0   7  15       20.52       23.66      3.42 o
  -1  -7  16        4.16        2.78      0.89 o
   0  -7  16       28.90       25.62      5.11 o
   1  -7  16       14.02        7.41      1.64 o
   2  -7  16        0.31        0.64      0.98 o
  -2  -6  16        2.29        1.61      1.02 o
  -1  -6  16        3.37        2.38      1.02 o
   0  -6  16       19.35       18.02      1.73 o
   1  -6  16        3.08        2.70      1.48 o
   2  -6  16        0.63        0.14      0.82 o
   3  -6  16        4.84       28.75     22.10 o
  -3  -5  16        3.48        1.77      1.79 o
  -2  -5  16       42.71       40.14      7.64 o
  -1  -5  16        4.23        2.59      1.04 o
   0  -5  16      270.80      237.57     13.28 o
   1  -5  16       10.43       10.84      1.79 o
   2  -5  16        9.53       10.64      1.86 o
   3  -5  16       22.80       23.41      2.29 o
   4  -5  16      208.93      227.93     14.54 o
  -4  -4  16        1.60        0.96      0.54 o
  -3  -4  16       50.36       42.78      9.33 o
  -2  -4  16       74.34       71.78      6.00 o
  -1  -4  16       16.68       13.22      1.78 o
   0  -4  16        3.07        2.56      1.15 o
   1  -4  16       13.94       12.49      2.18 o
   2  -4  16       21.51       19.05      2.31 o
   3  -4  16        1.25        2.03      0.94 o
   4  -4  16       17.78       17.47      2.78 o
  -4  -3  16       18.44       19.26      1.57 o
  -3  -3  16       52.08       53.33      2.36 o
  -2  -3  16      229.34      231.83      7.17 o
  -1  -3  16       34.99       38.70      2.64 o
   0  -3  16        2.27        2.71      0.85 o
   1  -3  16        1.03        0.73      0.58 o
   2  -3  16        6.35        5.57      1.38 o
   3  -3  16        0.93        1.22      0.77 o
   4  -3  16        6.40        3.98      1.44 o
  -5  -2  16       71.30       84.35      4.64 o
  -4  -2  16        2.46        3.01      0.99 o
  -3  -2  16       52.24       52.53      3.14 o
  -2  -2  16        6.56        7.25      1.37 o
  -1  -2  16        9.24        9.41      1.36 o
   0  -2  16       17.08       15.89      1.37 o
   1  -2  16       56.72       58.20      3.53 o
   2  -2  16      190.99      194.89      6.25 o
   3  -2  16      206.30      190.30      4.72 o
   4  -2  16        2.09       -0.04      0.48 o
   5  -2  16        3.43        1.72      1.74 o
  -5  -1  16       80.90       87.54      4.13 o
  -4  -1  16       70.91       78.87      2.69 o
  -3  -1  16        6.91        5.80      1.48 o
  -2  -1  16       22.24       19.96      1.67 o
  -1  -1  16      102.07      108.90      2.77 o
   0  -1  16        0.39        0.97      0.65 o
   1  -1  16       29.15       32.08      2.54 o
   2  -1  16      469.47      482.17     11.71 o
   3  -1  16        3.13        3.84      0.98 o
   4  -1  16        3.06        1.08      1.65 o
   5  -1  16        3.37        5.94      2.43 o
  -5   0  16        4.26        1.97      1.27 o
  -4   0  16       57.27       50.66      4.03 o
  -3   0  16      191.46      199.74      6.28 o
  -2   0  16       64.92       64.89      2.21 o
  -1   0  16        1.20        0.30      0.57 o
   0   0  16       93.76       88.56      3.73 o
   1   0  16      888.72      947.62     18.21 o
   2   0  16      229.66      230.86      5.48 o
   3   0  16       17.01       18.91      2.18 o
   4   0  16        2.48        3.85      1.81 o
  -5   1  16       51.63       64.21      3.64 o
  -4   1  16      756.58      666.81    103.50 o
  -3   1  16       31.41       36.23      2.11 o
  -2   1  16       47.73       46.40      1.78 o
  -1   1  16       64.31       75.54      2.61 o
   0   1  16      927.01      989.20     15.90 o
   1   1  16      508.69      530.13      7.87 o
   2   1  16        3.00        2.80      0.98 o
   3   1  16       44.80       47.45      2.36 o
   4   1  16       11.35        9.58      2.39 o
  -5   2  16        6.04        4.15      1.47 o
  -4   2  16       25.17       31.10      2.69 o
  -3   2  16       41.33       39.07      2.74 o
  -2   2  16        5.70        4.16      0.86 o
  -1   2  16       20.21       17.91      1.60 o
   0   2  16       88.41       91.16      3.46 o
   1   2  16       11.64       11.64      1.52 o
   2   2  16        8.57        6.89      1.24 o
   3   2  16        2.77        3.73      1.30 o
   4   2  16       96.76       95.22      7.75 o
  -5   3  16       13.96       18.73      2.35 o
  -4   3  16       30.10       25.78      2.80 o
  -3   3  16       31.82       29.65      2.64 o
  -2   3  16      138.63      126.94      4.07 o
  -1   3  16      123.94      120.61      2.93 o
   0   3  16       11.76       12.16      1.53 o
   1   3  16        3.12        2.89      0.95 o
   2   3  16       52.70       57.83      2.71 o
   3   3  16       26.86       26.94      1.36 o
   4   3  16       62.76       58.52      3.51 o
  -5   4  16        3.18        1.42      1.17 o
  -4   4  16        9.63       11.43      1.73 o
  -3   4  16       88.39       88.83      4.13 o
  -2   4  16       21.81       28.58      2.30 o
  -1   4  16       56.02       55.20      3.16 o
   0   4  16        2.04        1.40      0.86 o
   1   4  16        8.47        8.36      1.54 o
   2   4  16        7.20        6.69      1.25 o
   3   4  16        3.92        1.40      0.54 o
  -5   5  16       19.73       27.95      3.41 o
  -4   5  16       50.65       48.69      5.53 o
  -3   5  16       34.80       34.41      3.56 o
  -2   5  16      264.83      306.50      7.33 o
  -1   5  16       72.95       83.97      4.27 o
   0   5  16        9.07        7.24      1.19 o
   1   5  16        0.91        0.93      1.03 o
   2   5  16       17.87       16.43      2.20 o
  -4   6  16        0.54        0.38      1.48 o
  -3   6  16       20.01       19.43      3.19 o
  -2   6  16       58.81       69.23      2.94 o
  -1   6  16        0.00       -0.28      0.46 o
   0   6  16        0.18        0.25      0.75 o
   1   6  16        0.01       -0.69      1.05 o
  -3   7  16        2.88        2.85      1.79 o
  -2   7  16        2.16        1.00      1.05 o
  -1   7  16        7.86        4.73      1.16 o
   0   7  16        5.73        2.86      1.29 o
   0  -7  17       15.66        4.97      2.54 o
   1  -7  17        0.14        0.29      1.14 o
  -2  -6  17        8.64       10.16      4.07 o
  -1  -6  17        5.49        2.96      0.99 o
   0  -6  17        7.34        3.10      1.10 o
   1  -6  17        4.25        2.34      1.21 o
   2  -6  17        0.13        0.65      1.39 o
   3  -6  17        4.87        2.49      1.93 o
  -3  -5  17       21.47       24.87     11.44 o
  -2  -5  17        0.86        0.72      1.38 o
  -1  -5  17       27.45       25.27      2.79 o
   0  -5  17       60.23       50.09      4.54 o
   1  -5  17        0.52        1.74      1.28 o
   2  -5  17        8.52        8.70      2.43 o
   3  -5  17        0.00       -1.07      2.80 o
   4  -5  17        0.77        1.73      1.09 o
  -4  -4  17        0.61       -0.09      0.76 o
  -3  -4  17       29.11       24.29      6.59 o
  -2  -4  17       23.56       25.03      3.29 o
  -1  -4  17        0.01        0.29      0.83 o
   0  -4  17        0.94        0.32      0.53 o
   1  -4  17       22.81       19.42      2.68 o
   2  -4  17       13.63       12.27      3.44 o
   3  -4  17        0.39       -1.48      1.48 o
   4  -4  17       42.83       46.03      5.53 o
  -4  -3  17       24.48       26.72      1.64 o
  -3  -3  17      165.66      172.82      4.22 o
  -2  -3  17       77.47       78.27      4.12 o
  -1  -3  17        9.10        6.71      1.41 o
   0  -3  17       11.45        6.94      0.96 o
   1  -3  17       22.81       19.56      4.19 o
   2  -3  17       30.90       21.10      6.89 o
   3  -3  17        7.12        5.08      1.01 o
   4  -3  17        6.25        2.92      0.84 o
  -5  -2  17       27.71       32.49      2.33 o
  -4  -2  17        6.63        6.69      1.22 o
  -3  -2  17       11.74       12.43      1.70 o
  -2  -2  17      480.78      513.35      9.40 o
  -1  -2  17      183.76      191.87      4.30 o
   0  -2  17        5.45        4.66      1.66 o
   1  -2  17       49.96       52.31      2.47 o
   2  -2  17        0.10        0.13      0.50 o
   3  -2  17        1.43        1.29      0.70 o
   4  -2  17       33.93       21.91      8.83 o
  -5  -1  17      102.67      113.82      4.48 o
  -4  -1  17       54.23       57.84      5.62 o
  -3  -1  17       10.94       10.64      1.66 o
  -2  -1  17       67.64       61.54      3.27 o
  -1  -1  17      134.20      137.01      3.09 o
   0  -1  17       28.71       26.67      2.28 o
   1  -1  17        5.94        4.58      1.56 o
   2  -1  17       76.94       73.19      3.49 o
   3  -1  17        6.94        6.71      1.18 o
   4  -1  17        9.04        5.56      1.63 o
  -5   0  17       21.13       19.28      2.41 o
  -4   0  17      261.08      271.79      8.49 o
  -3   0  17      367.82      402.74      8.59 o
  -2   0  17        3.64        2.66      0.81 o
  -1   0  17        0.23        1.03      0.80 o
   0   0  17       92.70       92.17      3.15 o
   1   0  17       85.14       86.77      4.40 o
   2   0  17       40.52       38.62      2.18 o
   3   0  17       47.50       44.10      3.82 o
   4   0  17        0.03        0.20      1.00 o
  -5   1  17       39.66       43.45      2.79 o
  -4   1  17        8.85       12.88      2.58 o
  -3   1  17       34.22       35.30      1.98 o
  -2   1  17        1.77        2.47      0.80 o
  -1   1  17        0.03        0.01      0.44 o
   0   1  17      467.97      503.48      8.89 o
   1   1  17      139.58      144.41      3.64 o
   2   1  17       14.72       15.72      1.46 o
   3   1  17        0.23       -0.54      0.63 o
   4   1  17       83.83       79.90      5.61 o
  -5   2  17       56.63       58.03      4.71 o
  -4   2  17      270.62      290.33     11.26 o
  -3   2  17        3.49        2.64      1.16 o
  -2   2  17       24.69       27.90      1.51 o
  -1   2  17       76.05       81.47      2.63 o
   0   2  17        5.60        6.63      2.17 o
   1   2  17      321.21      313.24     10.98 o
   2   2  17       12.98       12.35      1.07 o
   3   2  17        0.71        0.51      0.83 o
   4   2  17      149.81      150.37      6.88 o
  -5   3  17        9.92        5.03      5.17 o
  -4   3  17       17.50       17.58      2.04 o
  -3   3  17        4.96        4.06      1.80 o
  -2   3  17       16.17       15.33      1.46 o
  -1   3  17        2.74        3.87      0.99 o
   0   3  17        7.22        6.13      1.39 o
   1   3  17        0.22       -0.33      0.61 o
   2   3  17        0.01        0.33      0.80 o
   3   3  17       11.53        8.98      1.22 o
  -5   4  17        0.31        0.73      2.82 o
  -4   4  17        1.63        1.67      1.13 o
  -3   4  17        0.39        0.76      1.18 o
  -2   4  17      217.33      226.09      5.04 o
  -1   4  17       14.19       11.34      1.24 o
   0   4  17       31.51       26.95      3.19 o
   1   4  17       20.08       19.14      1.75 o
   2   4  17        0.70        0.39      0.70 o
   3   4  17       17.58       15.94      1.99 o
  -4   5  17        5.30        4.87      1.31 o
  -3   5  17       17.03       14.39      2.87 o
  -2   5  17      149.59      157.08      4.72 o
  -1   5  17        0.04        0.39      0.63 o
   0   5  17        2.91        2.27      0.87 o
   1   5  17        0.12        0.17      0.74 o
   2   5  17       15.27       12.41      1.60 o
  -4   6  17       13.90       17.58      8.28 o
  -3   6  17        1.16        0.85      0.93 o
  -2   6  17       16.27       19.33      1.68 o
  -1   6  17       63.51       73.33      5.04 o
   0   6  17        3.77        2.47      1.05 o
   1   6  17        1.17        0.88      1.10 o
  -2   7  17        2.60        2.35      1.10 o
  -1   7  17        1.67        0.12      0.78 o
  -1  -6  18        0.07        0.19      0.58 o
   0  -6  18       16.76       14.29      3.15 o
   1  -6  18        2.63        1.35      1.17 o
   2  -6  18        0.05       -0.30      0.77 o
  -3  -5  18        3.38        1.35      1.32 o
  -2  -5  18        0.10       -0.22      1.11 o
  -1  -5  18       12.36       11.44      1.85 o
   0  -5  18        4.26        4.16      0.94 o
   1  -5  18       74.99       67.40     12.03 o
   2  -5  18        7.97        7.59      2.23 o
   3  -5  18        1.20       -0.62      1.37 o
  -3  -4  18       26.35       37.03      4.02 o
  -2  -4  18       24.71       28.52      3.25 o
  -1  -4  18        4.36        3.25      1.45 o
   0  -4  18        5.89        4.13      1.24 o
   1  -4  18       18.23       18.43      1.72 o
   2  -4  18        4.26        3.59      1.38 o
   3  -4  18       33.00       42.00      5.99 o
  -4  -3  18        4.21        2.69      1.14 o
  -3  -3  18        0.02        0.00      0.59 o
  -2  -3  18      120.75      117.77      6.39 o
  -1  -3  18       22.84       15.91      1.56 o
   0  -3  18       45.06       30.39      4.39 o
   1  -3  18        3.99        3.14      0.86 o
   2  -3  18       54.78       55.27      4.15 o
   3  -3  18        0.08       -0.35      1.69 o
   4  -3  18       29.95       15.87     11.07 o
  -4  -2  18       65.27       78.85      3.42 o
  -3  -2  18        6.33        8.15      1.39 o
  -2  -2  18        1.50        1.56      1.22 o
  -1  -2  18        2.49        0.93      1.03 o
   0  -2  18        0.56        1.71      1.08 o
   1  -2  18        9.93       11.02      1.50 o
   2  -2  18        0.34        0.48      0.57 o
   3  -2  18        7.84        7.32      1.25 o
   4  -2  18        0.84        0.48      0.83 o
  -5  -1  18       35.88       37.98      2.82 o
  -4  -1  18       39.03       41.99      2.13 o
  -3  -1  18        0.66        1.77      1.47 o
  -2  -1  18        0.23        0.99      0.89 o
  -1  -1  18      596.11      630.47      9.46 o
   0  -1  18      170.30      180.84      5.64 o
   1  -1  18       82.60       87.50      3.53 o
   2  -1  18        0.32        0.35      0.82 o
   3  -1  18      133.30      134.83      5.13 o
   4  -1  18        0.50        0.12      0.78 o
  -5   0  18       23.50       20.64      2.18 o
  -4   0  18       13.67       18.45      3.39 o
  -3   0  18       96.38      100.45      3.66 o
  -2   0  18       76.51       85.02      2.97 o
  -1   0  18       10.68       12.93      1.66 o
   0   0  18        9.24        9.23      1.26 o
   1   0  18      298.24      328.30      8.05 o
   2   0  18      182.00      175.69     10.82 o
   3   0  18        0.46       -0.34      0.55 o
   4   0  18        6.40        3.91      1.59 o
  -5   1  18        0.02       -0.72      1.16 o
  -4   1  18        0.63        0.84      1.24 o
  -3   1  18       69.86       65.80      2.61 o
  -2   1  18        0.82        1.28      0.80 o
  -1   1  18       14.25       17.19      1.47 o
   0   1  18       31.59       31.78      2.15 o
   1   1  18      380.49      403.28     12.25 o
   2   1  18       75.67       73.70      2.97 o
   3   1  18        1.63        1.31      0.76 o
   4   1  18       12.09        5.88      1.77 o
  -5   2  18        9.23        5.43      1.21 o
  -4   2  18       97.50      104.51      5.47 o
  -3   2  18       15.56       12.92      1.65 o
  -2   2  18       68.62       62.12      2.32 o
  -1   2  18        0.80        1.40      0.97 o
   0   2  18      100.88      113.48      4.59 o
   1   2  18       18.41       19.30      1.73 o
   2   2  18        2.33        2.22      0.63 o
   3   2  18       27.29       30.17      2.72 o
  -5   3  18        0.59        0.35      1.01 o
  -4   3  18        0.66        0.13      0.54 o
  -3   3  18       52.81       42.18      5.85 o
  -2   3  18       18.75       17.26      1.39 o
  -1   3  18       33.27       30.01      1.70 o
   0   3  18       40.45       41.26      2.24 o
   1   3  18       11.73       10.78      1.35 o
   2   3  18        0.22        0.20      0.63 o
   3   3  18        3.39        1.56      0.95 o
  -5   4  18       26.35       36.83      6.73 o
  -4   4  18       15.91       17.43      1.88 o
  -3   4  18        3.01        2.26      1.39 o
  -2   4  18      264.20      278.22      8.83 o
  -1   4  18        0.71       -0.24      0.49 o
   0   4  18        6.74        7.90      1.30 o
   1   4  18        3.23        1.88      0.83 o
   2   4  18       18.17       19.45      1.58 o
  -4   5  18        5.21        3.20      1.38 o
  -3   5  18       28.27       28.78      2.81 o
  -2   5  18      253.46      297.41      9.26 o
  -1   5  18      125.68      130.77     10.36 o
   0   5  18        6.47        5.94      1.28 o
   1   5  18        0.84        0.68      0.81 o
   2   5  18       40.79       44.64      2.41 o
  -3   6  18        5.02        4.95      1.27 o
  -2   6  18        0.96        0.31      0.52 o
  -1   6  18       20.19       23.24      2.86 o
   0   6  18        1.01        0.78      0.68 o
  -1  -6  19        2.77        3.74      2.82 o
   0  -6  19       24.00        7.87      2.26 o
   1  -6  19       15.24       13.15      6.39 o
   2  -6  19        7.32        5.75      1.61 o
  -2  -5  19       13.89       19.95      5.78 o
  -1  -5  19        0.37        0.22      0.66 o
   0  -5  19        0.16       -0.37      0.80 o
   1  -5  19        2.49        1.38      0.98 o
   2  -5  19        4.57        3.03      1.61 o
   3  -5  19        8.30        5.74      2.76 o
  -3  -4  19        3.90        1.18      0.91 o
  -2  -4  19        9.13       10.48      2.92 o
  -1  -4  19        1.32        2.21      1.05 o
   0  -4  19        9.77        9.86      1.92 o
   1  -4  19       52.07       56.13      2.39 o
   2  -4  19       15.15       16.46      4.10 o
   3  -4  19       38.72       41.32      3.65 o
  -4  -3  19        1.92        0.99      0.80 o
  -3  -3  19       11.56        8.48      1.67 o
  -2  -3  19        5.89        4.84      2.07 o
  -1  -3  19      386.87      329.84     31.34 o
   0  -3  19      100.07       88.16     10.83 o
   1  -3  19        0.58        0.68      0.59 o
   2  -3  19        0.21        0.33      1.90 o
   3  -3  19       41.79       44.15      2.84 o
  -4  -2  19       12.21       17.17      2.52 o
  -3  -2  19        5.89        5.16      1.57 o
  -2  -2  19       32.67       35.23      2.78 o
  -1  -2  19      431.71      451.14      7.76 o
   0  -2  19        4.68        3.45      1.39 o
   1  -2  19       41.10       39.74      2.73 o
   2  -2  19        9.05        8.57      1.70 o
   3  -2  19        0.63       -0.41      0.89 o
  -4  -1  19       66.12       68.52      2.74 o
  -3  -1  19        1.47        1.47      1.15 o
  -2  -1  19        1.06        0.81      0.80 o
  -1  -1  19       28.99       35.27      2.03 o
   0  -1  19      524.28      583.45     12.70 o
   1  -1  19      158.81      174.13      5.82 o
   2  -1  19        5.99        6.53      1.95 o
   3  -1  19       14.97       13.75      1.32 o
   4  -1  19        0.13        0.03      0.65 o
  -5   0  19        8.08        7.41      1.53 o
  -4   0  19        0.44        0.51      1.11 o
  -3   0  19       15.73       18.67      1.93 o
  -2   0  19        4.09        4.14      1.06 o
  -1   0  19        0.24       -0.38      0.64 o
   0   0  19      284.45      317.70      8.55 o
   1   0  19      277.48      306.46      7.14 o
   2   0  19       38.12       37.83      3.17 o
   3   0  19        2.32        1.90      0.92 o
   4   0  19        0.01        0.29      1.03 o
  -5   1  19        7.42        6.26      1.69 o
  -4   1  19       23.70       25.52      2.56 o
  -3   1  19        1.43        0.42      0.72 o
  -2   1  19        4.11        3.15      0.97 o
  -1   1  19        3.07        3.26      0.92 o
   0   1  19       39.05       38.17      2.64 o
   1   1  19       13.24       12.94      1.94 o
   2   1  19        4.45        5.86      1.10 o
   3   1  19        0.09        0.13      0.53 o
  -5   2  19       38.61       32.56     19.65 o
  -4   2  19      131.26      155.55      6.40 o
  -3   2  19      351.26      363.51     13.50 o
  -2   2  19        1.51        0.17      0.46 o
  -1   2  19       30.97       27.76      1.76 o
   0   2  19      194.72      215.99      5.21 o
   1   2  19        8.37       11.54      1.68 o
   2   2  19       17.72       11.91      1.62 o
   3   2  19        5.71        1.99      0.79 o
  -5   3  19       29.87       35.41      2.70 o
  -4   3  19       63.97       65.79     12.04 o
  -3   3  19        2.80       11.86      5.27 o
  -2   3  19       26.69       24.34      1.66 o
  -1   3  19        4.40        3.81      1.17 o
   0   3  19        3.33        4.18      1.18 o
   1   3  19       45.83       42.02      2.94 o
   2   3  19       11.48       12.81      2.27 o
   3   3  19       18.29       16.66      3.22 o
  -4   4  19       22.18       22.19      2.56 o
  -3   4  19        0.45        0.26      0.94 o
  -2   4  19       62.56       64.73      2.77 o
  -1   4  19        3.31        2.24      0.78 o
   0   4  19        0.64        0.56      0.67 o
   1   4  19        0.48        0.31      0.58 o
   2   4  19        3.16        1.80      0.84 o
  -4   5  19        2.67        2.41      1.20 o
  -3   5  19        7.67        4.67      1.46 o
  -2   5  19        1.58        0.38      0.79 o
  -1   5  19       50.63       47.32      4.36 o
   0   5  19        6.71        5.82      1.44 o
   1   5  19        6.19        4.35      1.83 o
  -3   6  19        6.81        1.96      1.92 o
  -2   6  19        4.20        2.80      1.04 o
  -1   6  19       35.28       41.20      3.89 o
   0   6  19       23.95       28.93      2.80 o
  -2  -5  20        1.61        1.33      1.44 o
  -1  -5  20        0.18        0.20      0.64 o
   0  -5  20        0.38       -0.02      0.38 o
   1  -5  20       85.19       86.62      5.64 o
   2  -5  20        0.16        0.52      1.16 o
  -3  -4  20        0.33        0.48      1.44 o
  -2  -4  20       47.81       63.04      4.72 o
  -1  -4  20        1.99        1.83      1.19 o
   0  -4  20        0.02       -0.46      0.89 o
   1  -4  20        0.07       -0.50      0.70 o
   2  -4  20        3.47        4.36      2.87 o
   3  -4  20        5.63        3.85      2.43 o
  -3  -3  20        5.48        1.65      1.56 o
  -2  -3  20       29.25       24.86      4.31 o
  -1  -3  20        1.92       -0.04      0.56 o
   0  -3  20        3.88        4.94      1.41 o
   1  -3  20       14.41       14.39      3.86 o
   2  -3  20       20.56       26.62      4.59 o
   3  -3  20        0.20       -1.08      1.28 o
  -4  -2  20        3.14        3.48      0.89 o
  -3  -2  20        0.59        1.42      0.83 o
  -2  -2  20        9.93        7.27      2.24 o
  -1  -2  20       54.91       48.21      2.20 o
   0  -2  20       75.98       83.01      4.72 o
   1  -2  20        0.83        1.07      0.92 o
   2  -2  20        7.08        5.98      1.53 o
   3  -2  20        1.11        0.43      0.62 o
  -4  -1  20       16.02       16.69      1.96 o
  -3  -1  20       30.74       38.57      2.14 o
  -2  -1  20       55.07       47.17      3.62 o
  -1  -1  20      511.45      529.77      8.94 o
   0  -1  20      265.35      307.15      9.64 o
   1  -1  20      227.52      246.41      6.97 o
   2  -1  20       19.18       16.16      2.46 o
   3  -1  20       86.12       81.41      7.88 o
  -4   0  20        4.52        5.94      1.70 o
  -3   0  20       32.76       34.37      2.23 o
  -2   0  20       15.79       15.80      1.58 o
  -1   0  20       24.31       21.00      1.26 o
   0   0  20        9.65        8.66      1.98 o
   1   0  20        9.29       10.27      1.80 o
   2   0  20        0.03       -0.01      0.49 o
   3   0  20       40.03       41.49      4.88 o
  -4   1  20        1.56        0.82      1.13 o
  -3   1  20       22.21       14.93      2.23 o
  -2   1  20        0.24       -0.12      0.64 o
  -1   1  20       10.23        9.40      1.10 o
   0   1  20       14.42       18.75      1.93 o
   1   1  20        0.82        0.75      1.29 o
   2   1  20        9.29        9.93      1.80 o
   3   1  20        2.74        1.25      0.60 o
  -4   2  20       69.93       71.88      6.62 o
  -3   2  20       69.91       69.47      6.71 o
  -2   2  20       73.93       65.64      3.19 o
  -1   2  20        0.13        0.08      0.73 o
   0   2  20      255.07      285.24      5.96 o
   1   2  20      232.79      249.98     17.88 o
   2   2  20       13.33       10.75      3.48 o
   3   2  20        3.85        2.40      1.75 o
  -4   3  20        6.58        2.32      1.45 o
  -3   3  20        7.04        4.60      1.10 o
  -2   3  20       63.94       59.84      4.04 o
  -1   3  20       13.31       13.67      1.67 o
   0   3  20        0.00       -0.37      0.75 o
   1   3  20        4.67        3.06      1.11 o
   2   3  20       18.12       15.60      2.47 o
  -4   4  20       49.70       54.66      8.23 o
  -3   4  20        5.11        5.20      2.19 o
  -2   4  20        1.08        1.29      0.62 o
  -1   4  20        8.42        7.32      1.21 o
   0   4  20       64.45       80.14      3.63 o
   1   4  20       15.73       18.41      2.06 o
   2   4  20        0.04       -0.05      1.67 o
  -3   5  20        0.71        0.52      0.90 o
  -2   5  20       10.59       11.24      2.48 o
  -1   5  20      192.48      231.92      7.78 o
   0   5  20       13.65       13.84      1.79 o
   1   5  20        1.03        1.21      2.19 o
  -1  -5  21        2.54        2.69      1.78 o
   0  -5  21        0.44       -0.28      0.77 o
   1  -5  21       16.53       20.85      7.66 o
  -2  -4  21        0.18       -0.06      0.87 o
  -1  -4  21        1.40        1.23      0.76 o
   0  -4  21        7.88        6.48      1.60 o
   1  -4  21        9.70        3.42      3.59 o
   2  -4  21       78.12      101.39      6.95 o
  -3  -3  21        3.93        1.86      1.01 o
  -2  -3  21        0.00       -0.06      0.67 o
  -1  -3  21        4.30        3.07      0.68 o
   0  -3  21      165.70      182.29      5.55 o
   1  -3  21       13.86        9.36      2.95 o
   3  -3  21        0.02       -0.52      1.47 o
  -3  -2  21        0.39        0.69      0.59 o
  -2  -2  21       11.13        9.66      1.75 o
  -1  -2  21      521.97      549.57     23.09 o
   0  -2  21        3.77        4.71      1.62 o
   1  -2  21        0.74        1.05      0.99 o
   2  -2  21        2.27        0.98      0.97 o
   3  -2  21       34.59       23.33     10.91 o
  -4  -1  21       21.52       27.33      2.94 o
  -3  -1  21        0.11        0.06      0.68 o
  -2  -1  21       79.66       71.72      8.26 o
  -1  -1  21      136.76      132.68      3.43 o
   0  -1  21       32.21       39.74      3.38 o
   1  -1  21        8.16        9.43      1.61 o
   2  -1  21        0.09        0.63      0.69 o
   3  -1  21       25.25       26.40      3.36 o
  -4   0  21        7.36        5.05      1.72 o
  -3   0  21        5.82        5.94      1.31 o
  -2   0  21        0.04       -0.26      0.59 o
  -1   0  21       22.68       17.15      3.65 o
   0   0  21       44.06       47.93      3.18 o
   1   0  21        0.89        2.22      1.24 o
   2   0  21        0.02        0.05      0.59 o
   3   0  21       10.73        5.52      2.53 o
  -4   1  21       30.24       30.89      7.21 o
  -3   1  21       37.94       30.07      5.03 o
  -2   1  21       29.20       32.13      2.06 o
  -1   1  21        2.23        1.48      0.95 o
   0   1  21        0.00        0.24      0.76 o
   1   1  21       62.75       64.74      5.18 o
   2   1  21        1.44        1.03      0.82 o
   3   1  21        0.23        0.59      1.72 o
  -4   2  21       26.00       24.93      2.48 o
  -3   2  21       10.70        5.95      1.34 o
  -2   2  21       74.05       70.82      2.87 o
  -1   2  21        1.01        0.52      0.96 o
   0   2  21       12.68       11.96      1.52 o
   1   2  21      238.65      266.58      6.13 o
   2   2  21        3.35        2.41      2.21 o
  -4   3  21        8.84        8.71      2.13 o
  -3   3  21        4.40        2.59      1.13 o
  -2   3  21        8.39        9.66      1.21 o
  -1   3  21        1.17        1.15      0.92 o
   0   3  21        0.69       -0.22      0.85 o
   1   3  21        2.02        3.08      1.04 o
   2   3  21        0.22       -0.01      0.56 o
  -3   4  21        1.28        0.71      2.25 o
  -2   4  21        3.34        2.31      0.90 o
  -1   4  21        0.77        0.00      0.59 o
   0   4  21       36.05       39.77      3.82 o
   1   4  21       17.43       19.78      1.97 o
  -2   5  21        0.23       -0.76      1.61 o
  -1   5  21        0.49        0.33      1.42 o
   0   5  21       62.76       76.40      8.30 o
  -2  -4  22       59.76       66.54      7.74 o
  -1  -4  22        0.31        0.07      0.44 o
   0  -4  22        4.21        3.20      1.25 o
   1  -4  22        0.06        1.43      2.50 o
   2  -4  22        9.33       13.68      3.44 o
  -2  -3  22        2.13        2.71      1.02 o
  -1  -3  22       23.57       20.25      4.89 o
   0  -3  22       78.79       96.12      4.21 o
   1  -3  22       30.09       14.52      8.25 o
   2  -3  22        0.03       -0.56      1.62 o
  -3  -2  22        4.58        1.83      1.21 o
  -2  -2  22        4.52        4.33      1.61 o
  -1  -2  22       44.00       41.00      3.52 o
   0  -2  22       22.41       18.17      4.28 o
   1  -2  22        1.11        0.37      0.93 o
   2  -2  22        0.01        0.23      0.63 o
  -3  -1  22        0.27       -0.05      0.56 o
  -2  -1  22        1.47        1.07      0.56 o
  -1  -1  22        5.00        4.63      1.32 o
   0  -1  22      293.97      323.39      7.16 o
   1  -1  22       49.88       54.07      3.88 o
   2  -1  22        0.20        0.52      0.61 o
   3  -1  22        2.56        1.59      1.31 o
  -4   0  22        4.65        1.19      1.32 o
  -3   0  22        6.48        3.73      1.08 o
  -2   0  22       28.45       24.58      2.15 o
  -1   0  22        9.98       16.65      5.08 o
   0   0  22       76.15       79.64      4.02 o
   1   0  22        1.91        2.33      1.52 o
   2   0  22        9.35        9.38      2.82 o
  -4   1  22       24.68       24.35      2.38 o
  -3   1  22       82.92       76.09      4.84 o
  -2   1  22       51.27       51.65      2.84 o
  -1   1  22        3.30        3.08      1.00 o
   0   1  22        2.23        1.50      0.73 o
   1   1  22       44.69       47.49      3.28 o
   2   1  22       16.14       21.12      3.57 o
  -4   2  22        0.00        0.05      0.84 o
  -3   2  22        1.32        0.71      0.75 o
  -2   2  22        1.31        0.81      0.77 o
  -1   2  22        0.06        0.44      0.88 o
   0   2  22       51.31       55.72      3.18 o
   1   2  22       24.56       28.04      2.07 o
   2   2  22        0.31       -0.09      1.01 o
  -3   3  22        1.31        9.21      5.65 o
  -2   3  22        4.64        2.29      0.87 o
  -1   3  22        2.17        1.71      0.98 o
   0   3  22        0.59        0.08      0.68 o
   1   3  22       10.67        5.07      1.03 o
  -3   4  22        0.11        0.21      0.74 o
  -2   4  22        1.78        2.67      0.82 o
  -1   4  22      128.50      151.42      7.67 o
   0   4  22       89.91      103.87      7.90 o
  -1  -4  23       66.87       74.78      4.76 o
   0  -4  23       30.18       19.98      5.96 o
   1  -4  23        1.84        2.15      1.74 o
  -2  -3  23        0.95        0.65      1.31 o
  -1  -3  23       30.87       45.20      2.57 o
   0  -3  23        1.73        0.71      0.54 o
   1  -3  23       23.90       31.97      3.10 o
   2  -3  23        0.11       -0.36      1.05 o
  -3  -2  23       10.49       10.22      3.41 o
  -2  -2  23        6.47        3.31      1.34 o
  -1  -2  23       80.58       87.48      5.61 o
   0  -2  23      280.53      302.40     14.05 o
   1  -2  23       16.16       14.76      3.66 o
   2  -2  23        0.03       -0.07      0.67 o
  -3  -1  23       25.71       26.73      3.47 o
  -2  -1  23        5.12        3.10      1.38 o
  -1  -1  23        0.06        0.11      0.58 o
   0  -1  23       57.69       65.52      2.97 o
   1  -1  23       18.08       18.22      2.96 o
   2  -1  23        0.41        0.32      0.41 o
  -3   0  23        0.07        0.37      0.65 o
  -2   0  23        0.20       -0.21      0.47 o
  -1   0  23        2.11        2.15      1.74 o
   0   0  23        3.06        4.62      1.91 o
   1   0  23       19.38       14.43      3.17 o
   2   0  23        7.98        4.46      1.13 o
  -3   1  23        3.15        0.99      0.64 o
  -2   1  23       22.33       20.83      1.70 o
  -1   1  23       17.53       17.26      1.79 o
   0   1  23        3.16        4.27      1.51 o
   1   1  23        5.38        4.29      1.30 o
   2   1  23        9.08       13.35      4.77 o
  -3   2  23        7.32        3.87      1.16 o
  -2   2  23       62.88       57.76      2.17 o
  -1   2  23        0.89        1.03      0.79 o
   0   2  23       13.04       12.77      1.59 o
   1   2  23       19.17       20.19      1.73 o
  -3   3  23        0.03        0.23      1.18 o
  -2   3  23       13.26       11.39      2.11 o
  -1   3  23        2.13        1.71      0.89 o
   0   3  23       40.81       44.85      3.61 o
   1   3  23       17.82       20.86      4.86 o
  -2   4  23        0.02       -0.34      1.47 o
  -1   4  23       19.68       19.68      1.94 o
  -1  -3  24       23.12       17.13      3.32 o
   0  -3  24        4.98        2.33      1.22 o
   1  -3  24        4.80        2.94      2.08 o
  -2  -2  24        0.03        0.31      0.62 o
  -1  -2  24        3.27        1.19      0.70 o
   0  -2  24        1.58        0.27      0.62 o
   1  -2  24       30.35       36.26      7.45 o
  -2  -1  24       13.48        9.89      1.47 o
  -1  -1  24        0.51        0.14      0.71 o
   0  -1  24      159.77      179.95      6.37 o
   1  -1  24       13.06        5.84      1.93 o
  -3   0  24        0.29       -0.12      1.14 o
  -2   0  24        7.45        4.98      1.13 o
  -1   0  24       12.04       13.59      1.50 o
   0   0  24      112.51      129.94      4.52 o
   1   0  24       47.07       50.60      3.44 o
  -3   1  24        0.83        1.18      0.93 o
  -2   1  24       95.69       78.41      2.62 o
  -1   1  24       11.66        9.57      1.17 o
   0   1  24        5.43        4.89      1.49 o
   1   1  24        0.03        0.25      0.73 o
  -2   2  24       39.94       33.70      2.54 o
  -1   2  24        1.04        0.18      0.63 o
   0   2  24        0.95        0.30      0.91 o
   1   2  24        1.02        0.08      0.83 o
  -2   3  24       10.23        8.09      3.87 o
  -1   3  24        2.21        1.56      0.80 o
   0   3  24        1.12        0.84      1.08 o
  -1  -2  25        2.36        1.40      1.02 o
   0  -2  25       79.22       72.77      8.38 o
  -2  -1  25        9.31        9.45      2.44 o
  -1  -1  25        0.23        0.43      0.56 o
   0  -1  25       18.66        8.30      2.05 o
   1  -1  25       48.36       55.16      5.77 o
  -2   0  25        0.02       -0.60      1.12 o
  -1   0  25        0.00       -0.05      0.49 o
   0   0  25        1.57        0.92      1.10 o
   1   0  25       33.67       36.47      4.46 o
  -2   1  25        2.30        1.28      1.05 o
  -1   1  25        4.04        2.89      1.12 o
   0   1  25        2.61        1.25      1.04 o
  -1   2  25       70.77       73.05      4.63 o
 
